# Supplementary material for: Three new genera of Neotropical Mimallonidae (Lepidoptera, Mimallonoidea, Mimallonidae) with descriptions of three new species
Source: Zookeys. 2016 Feb 18;(566):117–43. doi: 10.3897/zookeys.566.7344 (PMC4797205; doi:10.3897/zookeys.566.7344)
Supplement: XML Treatment for Tostallo [file zookeys.566.7344-treatment1.xml]

<!DOCTYPE tp:taxon-treatment
  PUBLIC "-//TaxonX//DTD Taxonomic Treatment Publishing DTD v0 20100105//EN" "tax-treatment-NSO.dtd">
<tp:taxon-treatment xmlns:tp="http://www.plazi.org/taxpub"><tp:treatment-meta><kwd-group><label>Taxon classification</label><kwd><named-content content-type="kingdom">Animalia</named-content></kwd><kwd><named-content content-type="order">Lepidoptera</named-content></kwd><kwd><named-content content-type="family">Mimallonidae</named-content></kwd></kwd-group><mixed-citation publication-type="journal"><person-group><name><surname>St. Laurent</surname><given-names>Ryan A.</given-names></name><name><surname>Mielke</surname><given-names>Carlos G. C.</given-names></name></person-group><article-title>Three new genera of Neotropical <tp:taxon-name><tp:taxon-name-part taxon-name-part-type="family">Mimallonidae</tp:taxon-name-part></tp:taxon-name> (<tp:taxon-name><tp:taxon-name-part taxon-name-part-type="order">Lepidoptera</tp:taxon-name-part></tp:taxon-name>, <tp:taxon-name><tp:taxon-name-part taxon-name-part-type="superfamily">Mimallonoidea</tp:taxon-name-part></tp:taxon-name>, <tp:taxon-name><tp:taxon-name-part taxon-name-part-type="family">Mimallonidae</tp:taxon-name-part></tp:taxon-name>) with descriptions of three new species</article-title><source>Zookeys</source><day>18</day><month>2</month><year>2016</year><volume>2016</volume><issue>566</issue><fpage>117</fpage><lpage>143</lpage><pub-id pub-id-type="doi">10.3897/zookeys.566.7344</pub-id></mixed-citation></tp:treatment-meta><tp:nomenclature><tp:taxon-name>
            <tp:taxon-name-part taxon-name-part-type="genus">Tostallo</tp:taxon-name-part>
            <object-id xmlns:xlink="http://www.w3.org/1999/xlink" content-type="zoobank" xlink:type="simple">http://zoobank.org/5C06B802-4FA9-4DDA-B6E6-B4D422292E0E</object-id>
          </tp:taxon-name><tp:taxon-authority>St Laurent &amp; C. Mielke</tp:taxon-authority><tp:taxon-status xmlns:xlink="http://www.w3.org/1999/xlink" xlink:type="simple">gen. n.</tp:taxon-status></tp:nomenclature><tp:treatment-sec sec-type="Type species"><title>Type species.</title><p>
            <italic><tp:taxon-name><tp:taxon-name-part taxon-name-part-type="genus">Perophora</tp:taxon-name-part> <tp:taxon-name-part taxon-name-part-type="species">albescens</tp:taxon-name-part></tp:taxon-name></italic> Jones, 1912.</p></tp:treatment-sec><tp:treatment-sec sec-type="Etymology"><title>Etymology.</title><p>The genus name is derived from the toasted (<italic>tostus</italic> Latin) appearance of the white forewings, which is unique among <tp:taxon-name><tp:taxon-name-part taxon-name-part-type="family">Mimallonidae</tp:taxon-name-part></tp:taxon-name> and reminiscent of toasted marshmallows; + the ending –llo, which is shared with <italic><tp:taxon-name><tp:taxon-name-part taxon-name-part-type="genus">Mimallo</tp:taxon-name-part></tp:taxon-name></italic> Hübner, [1820], the type genus of <tp:taxon-name><tp:taxon-name-part taxon-name-part-type="family">Mimallonidae</tp:taxon-name-part></tp:taxon-name>. The genus name is masculine.</p></tp:treatment-sec><tp:treatment-sec sec-type="Diagnosis"><title>Diagnosis.</title><p>The monotypic <italic><tp:taxon-name><tp:taxon-name-part taxon-name-part-type="genus">Tostallo</tp:taxon-name-part></tp:taxon-name></italic> is remarkable among <tp:taxon-name><tp:taxon-name-part taxon-name-part-type="family">Mimallonidae</tp:taxon-name-part></tp:taxon-name> in that the ground color is nearly white and the forewings rounded, a combination of characters seen nowhere else in the family. Male genitalia are unique in that the gnathos is formed by two large columnar structures with multiple invaginations and internal wrinkles. Female genitalia can be recognized by the wrinkled, setae covered accessory part of segment VIII, which encircles the papillae anales, as well as by the apophyses posteriores, which are hollow, almost balloon-like lobes, rather than thin rods as in other genera.</p></tp:treatment-sec><tp:treatment-sec sec-type="Description"><title>Description.</title><p>
            <bold>Male.</bold> <italic>Head</italic>: Width half that of thorax, light brown, eyes bordered posteriorly by dark-brown scales encircling head, forming dark mane; palpus not extending beyond frons, covered dorsally in darker brown scales; antenna opaque yellow, bipectinate to tip, rami increasing in length from antennal base to roughly middle of antennal length where rami length continuously decrease until terminus. <italic>Thorax</italic>: Pale tan brown, lighter near wing base, darker mesally, overall lightly speckled with darker petiolate scales. <italic>Legs</italic>: Color as for thorax, but tarsus light brown, petiolate scales present. Tibial spurs very thin, elongate, clothed in fine white scales. <italic>Forewing dorsum</italic>: Forewing length: 12–13 mm, avg. 12.5 mm, Wingspan: 23–26.5, n = 3. Subtriangular, outer margin convex, apex not pronounced. Ground color cream to white, overall lightly speckled by dark petiolate scales; outer margin fringed, grey. Antemedial line faint pale brown, somewhat wavy, especially <!--PageBreak-->near costa. Postmedial line dark brown, waxy, convex and mostly evident from costa to Rs3. Basal and medial areas proximately concolorous with thorax; medial area distally gray reaching inner margin towards wing base. Submarginal band darker, compressed, sometimes absent between postmedial line and marginal band. The latter grayish brown, delineated by an undulating line suffused with white distally. Discal spot marked by small, tan, crescent-shaped mark. Black patch of scales at apex extends to Rs3. <italic>Forewing ventrum</italic>: Similar to dorsum but more yellow brown, white and gray suffusions absent, submarginal and marginal bands lighter, postmedial line continuous, submarginal and antemedial lines absent. <italic>Hindwing dorsum</italic>: Coloration as for forewing dorsum, but lighter. Antemedial line brown, partially visible near inner margin. Postmedial line faintly marked, bordered by white distally. Submarginal band grayish brown. Marginal band lighter. <italic>Hindwing ventrum</italic>: Follows same pattern as forewing ventrum but discal mark absent. Frenulum a single, relatively-thick bristle. <italic>Venation</italic>: Typical of <tp:taxon-name><tp:taxon-name-part taxon-name-part-type="family">Mimallonidae</tp:taxon-name-part></tp:taxon-name>, very similar to <italic><tp:taxon-name><tp:taxon-name-part taxon-name-part-type="genus">Cicinnus</tp:taxon-name-part> <tp:taxon-name-part taxon-name-part-type="species">melsheimeri</tp:taxon-name-part></tp:taxon-name></italic> (Harris, 1841), but forewing M<sub>1</sub> and M<sub>2</sub> originate from cell nearer to R and CuA<sub>1</sub> respectively, than to each other. <italic>Abdomen</italic>: Short, not exceeding hindwing tornus, stout, coloration as for thorax, ventrally pale. <italic>Genitalia</italic>: (Fig. <xref ref-type="fig" rid="F2">4</xref>) n = 4. Simple; tegumen reduced to slender rod. Vinculum box-like, not projected anteriorly. Uncus simple, subtriangular, truncated apically. Gnathos as two unfused, heavily-sclerotized, multiply-invaginated columnar structures with multiple internal folds. Valves short, irregularly shaped, somewhat triangular, truncated apically forming lobe, sclerotization weak mesally with heavily sclerotized fingerlike projection subapically. Juxta partially fused to phallus, separate portion of juxtal plate embedded in anellus. Phallus short, pistol shaped; flattened, open dorsally; base of phallus with short, anteriorly-curved lobe, vesica small, somewhat bag-like. <bold>Female.</bold> <italic>Head</italic>: As for male. <italic>Thorax</italic>: As for male. <italic>Legs</italic>: As for male, but tibial spurs slightly longer. <italic>Forewing dorsum</italic>: Forewing length: 14–16.5 mm, avg. 15.25 mm, Wingspan: 26–35 mm, n = 2. As for male but slightly longer, black patch of scales at forewing apex extended to Rs4 rather than Rs3. <italic>Forewing ventrum</italic>: Similar to dorsum but yellower brown. Antemedial line absent. Postmedial line continuous, submarginal band lighter. <italic>Hindwing dorsum</italic>: As for male but somewhat broader. <italic>Hindwing ventrum</italic>: Follows same pattern as forewing ventrum but discal mark absent. Frenulum apparently absent or highly reduced. <italic>Abdomen</italic>: As in male but more robust, sclerotized bands present ventrally on segment VIII. <italic>Genitalia</italic>: (Figs <xref ref-type="fig" rid="F3">5</xref>, <xref ref-type="fig" rid="F3">6</xref>) n = 2. Papillae anales setose, somewhat flattened ventrally, covered in short denticles from which very short setae originate. Apophyses anteriores very short, robust, flattened; apophyses posteriores as hollow, rounded, balloon-like lobes. Ductus bursae relatively long, corpus bursae bag-like with slight sclerotization terminally. Dorsal sclerotization of tergite VIII thin, folded inward, arc-like, with asymmetrical ridges on lateral sides of central arc. VIII encircles genitalia as thick, moderately sclerotized, setae covered, finely wrinkled structure, invaginated around entire circumference. Ostium unsclerotized. Lamella antevaginalis reduced, subtriangular, small notch apically.</p><fig id="F1" position="float" orientation="portrait"><label>Figures 1–3.</label><caption><p>
          <italic><tp:taxon-name><tp:taxon-name-part taxon-name-part-type="genus">Tostallo</tp:taxon-name-part> <tp:taxon-name-part taxon-name-part-type="species">albescens</tp:taxon-name-part></tp:taxon-name></italic> adults, <bold>a</bold> recto, <bold>b</bold> verso. <bold>1</bold> Holotype ♂, Brazil, São Paulo (<abbrev xmlns:xlink="http://www.w3.org/1999/xlink" content-type="institution" xlink:title="The Natural History Museum statutorily British Museum Natural History, London, U.K." xlink:type="simple">BMNH</abbrev>) <bold>2</bold> ♂, Brazil, São Paulo, Guapiara, Paivinha, 800 m (<abbrev xmlns:xlink="http://www.w3.org/1999/xlink" content-type="institution" xlink:title="Coll. Carlos G. C. Mielke, Curitiba, Paraná, Brazil" xlink:type="simple">CGCM</abbrev>) <bold>3</bold> ♀, Brazil, Rio Grande do Sul (<abbrev xmlns:xlink="http://www.w3.org/1999/xlink" content-type="institution" xlink:title="The Natural History Museum statutorily British Museum Natural History, London, U.K." xlink:type="simple">BMNH</abbrev>). Scale bar = 1 cm.</p></caption><graphic xmlns:xlink="http://www.w3.org/1999/xlink" xlink:href="zookeys-566-117-g001.jpg" position="float" orientation="portrait" xlink:type="simple" id="oo_78493.jpg"/></fig><fig id="F2" position="float" orientation="portrait"><label>Figure 4.</label><caption><p>
          <italic><tp:taxon-name><tp:taxon-name-part taxon-name-part-type="genus">Tostallo</tp:taxon-name-part> <tp:taxon-name-part taxon-name-part-type="species">albescens</tp:taxon-name-part></tp:taxon-name></italic> male genitalia, <bold>a</bold> ventral, <bold>b</bold> lateral, <bold>c</bold> phallus. Brazil, São Paulo, Alto da Serra [St. Laurent diss.: 10-21-15:4] (<abbrev xmlns:xlink="http://www.w3.org/1999/xlink" content-type="institution" xlink:title="The Natural History Museum statutorily British Museum Natural History, London, U.K." xlink:type="simple">BMNH</abbrev>). Scale bar = 1 mm.</p></caption><graphic xmlns:xlink="http://www.w3.org/1999/xlink" xlink:href="zookeys-566-117-g002.jpg" position="float" orientation="portrait" xlink:type="simple" id="oo_78494.jpg"/></fig><fig id="F3" position="float" orientation="portrait"><label>Figures 5, 6.</label><caption><p>
          <italic><tp:taxon-name><tp:taxon-name-part taxon-name-part-type="genus">Tostallo</tp:taxon-name-part> <tp:taxon-name-part taxon-name-part-type="species">albescens</tp:taxon-name-part></tp:taxon-name></italic> female genitalia, <bold>a</bold> ventral, <bold>b</bold> dorsal. <bold>5</bold> Brazil, Rio Grande do Sul [St. Laurent diss.: 10-21-15:6] (<abbrev xmlns:xlink="http://www.w3.org/1999/xlink" content-type="institution" xlink:title="The Natural History Museum statutorily British Museum Natural History, London, U.K." xlink:type="simple">BMNH</abbrev>) <bold>6</bold> Brazil, Paraná, Curitiba [C. Mielke diss.: 51.381] (<abbrev xmlns:xlink="http://www.w3.org/1999/xlink" content-type="institution" xlink:title="Coll. Olaf H. H. Mielke, Curitiba, Paraná, Brazil" xlink:type="simple">COM</abbrev>). Scale bar = 1 mm.</p></caption><graphic xmlns:xlink="http://www.w3.org/1999/xlink" xlink:href="zookeys-566-117-g003.jpg" position="float" orientation="portrait" xlink:type="simple" id="oo_78496.jpg"/></fig><!--PageBreak--></tp:treatment-sec><tp:treatment-sec sec-type="Remarks"><title>Remarks.</title><p>
            <italic><tp:taxon-name><tp:taxon-name-part taxon-name-part-type="genus">Perophora</tp:taxon-name-part> <tp:taxon-name-part taxon-name-part-type="species">albescens</tp:taxon-name-part></tp:taxon-name></italic> Jones, 1912 was described in the preoccupied genus <italic><tp:taxon-name><tp:taxon-name-part taxon-name-part-type="genus">Perophora</tp:taxon-name-part></tp:taxon-name></italic> Harris, 1841 (<italic><tp:taxon-name><tp:taxon-name-part taxon-name-part-type="genus">Perophora</tp:taxon-name-part></tp:taxon-name></italic> Wiegmann, 1835 [<tp:taxon-name><tp:taxon-name-part taxon-name-part-type="subphylum">Tunicata</tp:taxon-name-part></tp:taxon-name>]) despite the fact that another name, <italic><tp:taxon-name><tp:taxon-name-part taxon-name-part-type="genus">Ptochopsyche</tp:taxon-name-part></tp:taxon-name></italic> Grote, 1896, was proposed as a replacement well before Jones’s description. Both <italic><tp:taxon-name><tp:taxon-name-part taxon-name-part-type="genus">Perophora</tp:taxon-name-part></tp:taxon-name></italic> and <italic><tp:taxon-name><tp:taxon-name-part taxon-name-part-type="genus">Ptochopsyche</tp:taxon-name-part></tp:taxon-name></italic> are currently treated as synonyms of <italic><tp:taxon-name><tp:taxon-name-part taxon-name-part-type="genus">Cicinnus</tp:taxon-name-part></tp:taxon-name></italic> Blanchard, 1852 (<xref ref-type="bibr" rid="B1">Becker 1996</xref>). However, <italic><tp:taxon-name><tp:taxon-name-part taxon-name-part-type="genus">Tostallo</tp:taxon-name-part> <tp:taxon-name-part taxon-name-part-type="species">albescens</tp:taxon-name-part></tp:taxon-name></italic> comb. n. lacks the external and genital characters that are “characteristic” of the poorly defined genus <italic><tp:taxon-name><tp:taxon-name-part taxon-name-part-type="genus">Cicinnus</tp:taxon-name-part></tp:taxon-name></italic> (sensu <xref ref-type="bibr" rid="B2">Franclemont 1973</xref>, <xref ref-type="bibr" rid="B4">Herbin 2012</xref>, <xref ref-type="bibr" rid="B5">2015</xref>, <xref ref-type="bibr" rid="B6">Herbin and Mielke 2014</xref>, <xref ref-type="bibr" rid="B7">Herbin and Monzón 2015</xref>), namely in that the forewings are not falcate and the valves of the male genitalia are simple rather than variously reduced as in <italic><tp:taxon-name><tp:taxon-name-part taxon-name-part-type="genus">Cicinnus</tp:taxon-name-part> <tp:taxon-name-part taxon-name-part-type="species">melsheimeri</tp:taxon-name-part></tp:taxon-name></italic>, the type species of both <italic><tp:taxon-name><tp:taxon-name-part taxon-name-part-type="genus">Perophora</tp:taxon-name-part></tp:taxon-name></italic> and <italic><tp:taxon-name><tp:taxon-name-part taxon-name-part-type="genus">Ptochopsyche</tp:taxon-name-part></tp:taxon-name></italic>. Thus it is not appropriate to merely consider <italic><tp:taxon-name><tp:taxon-name-part taxon-name-part-type="species">albescens</tp:taxon-name-part></tp:taxon-name></italic> within <italic><tp:taxon-name><tp:taxon-name-part taxon-name-part-type="genus">Cicinnus</tp:taxon-name-part></tp:taxon-name></italic>.</p><p>
            <xref ref-type="bibr" rid="B14">Schaus (1928)</xref>, the last to completely revise the family, was unable to “identify” “<italic><tp:taxon-name><tp:taxon-name-part taxon-name-part-type="genus">Perophora</tp:taxon-name-part> <tp:taxon-name-part taxon-name-part-type="species">albescens</tp:taxon-name-part></tp:taxon-name></italic>” and only re-iterated Jones’s description without assigning the species to a valid genus. Additionally, <xref ref-type="bibr" rid="B1">Becker (1996)</xref> did not list this species. Further compounding the ambiguity of the taxon <italic><tp:taxon-name><tp:taxon-name-part taxon-name-part-type="species">albescens</tp:taxon-name-part></tp:taxon-name></italic>, neither sex of this species has been previously figured. While the validity of the species has never been questioned, Schaus’s inability to locate the holotype likely has led to this taxon being ignored or overlooked in all subsequent literature. Given the opportunity to re-examine Jones’s original specimens, including the holotype, and perform comparisons to all known <tp:taxon-name><tp:taxon-name-part taxon-name-part-type="family">Mimallonidae</tp:taxon-name-part></tp:taxon-name> genera, it is readily apparent that <italic><tp:taxon-name><tp:taxon-name-part taxon-name-part-type="genus">Tostallo</tp:taxon-name-part> <tp:taxon-name-part taxon-name-part-type="species">albescens</tp:taxon-name-part></tp:taxon-name></italic> comb. n. is unique among <tp:taxon-name><tp:taxon-name-part taxon-name-part-type="family">Mimallonidae</tp:taxon-name-part></tp:taxon-name> and should be transferred to a new, monotypic genus. We therefore make this long overdue change in the present work, moving the name <italic><tp:taxon-name><tp:taxon-name-part taxon-name-part-type="species">albescens</tp:taxon-name-part></tp:taxon-name></italic> from the preoccupied <italic><tp:taxon-name><tp:taxon-name-part taxon-name-part-type="genus">Perophora</tp:taxon-name-part></tp:taxon-name></italic> to a new genus, to solidify its uniqueness in the family. We provide figures of the holotype male, an additional male and female, as well as the genitalia of both sexes to allow for better recognition of this rarely reported enigmatic species.</p></tp:treatment-sec><ref-list><ref id="B1"><mixed-citation xmlns:xlink="http://www.w3.org/1999/xlink" xlink:type="simple">
          <person-group><name name-style="western"><surname>Becker</surname><given-names>VO</given-names></name></person-group> (<year>1996</year>) <article-title><tp:taxon-name><tp:taxon-name-part taxon-name-part-type="family">Mimallonidae</tp:taxon-name-part></tp:taxon-name>.</article-title> In: <person-group><name name-style="western"><surname>Becker</surname><given-names>VO</given-names></name><name name-style="western"><surname>Carcasson</surname><given-names>RH</given-names></name><name name-style="western"><surname>Heppner</surname><given-names>JB</given-names></name><name name-style="western"><surname>Lemaire</surname><given-names>C</given-names></name></person-group> (<role>Eds</role>) <source>Atlas of Neotropical <tp:taxon-name><tp:taxon-name-part taxon-name-part-type="order">Lepidoptera</tp:taxon-name-part></tp:taxon-name>, Checklist. Part 4B. <tp:taxon-name><tp:taxon-name-part taxon-name-part-type="superfamily">Drepanoidea</tp:taxon-name-part></tp:taxon-name>, <tp:taxon-name><tp:taxon-name-part taxon-name-part-type="superfamily">Bombycoidea</tp:taxon-name-part></tp:taxon-name>, <tp:taxon-name><tp:taxon-name-part taxon-name-part-type="superfamily">Sphingoidea</tp:taxon-name-part></tp:taxon-name></source>. <publisher-name>Association for Tropical Lepidoptera &amp; Scientific Publishers</publisher-name>, <publisher-loc>Gainesville, Florida</publisher-loc>, <fpage>17</fpage>–<lpage>19</lpage>.</mixed-citation></ref><ref id="B2"><mixed-citation xmlns:xlink="http://www.w3.org/1999/xlink" xlink:type="simple">
          <person-group><name name-style="western"><surname>Franclemont</surname><given-names>JG</given-names></name></person-group> (<year>1973</year>) <chapter-title><tp:taxon-name><tp:taxon-name-part taxon-name-part-type="superfamily">Mimallonoidea</tp:taxon-name-part></tp:taxon-name> (<tp:taxon-name><tp:taxon-name-part taxon-name-part-type="family">Mimallonidae</tp:taxon-name-part></tp:taxon-name>) and <tp:taxon-name><tp:taxon-name-part taxon-name-part-type="superfamily">Bombycoidea</tp:taxon-name-part></tp:taxon-name> (<tp:taxon-name><tp:taxon-name-part taxon-name-part-type="family">Apatelodidae</tp:taxon-name-part></tp:taxon-name>, <tp:taxon-name><tp:taxon-name-part taxon-name-part-type="family">Bombycidae</tp:taxon-name-part></tp:taxon-name>, <tp:taxon-name><tp:taxon-name-part taxon-name-part-type="family">Lasiocampidae</tp:taxon-name-part></tp:taxon-name>).</chapter-title> In: <person-group><name name-style="western"><surname>Dominick</surname><given-names>RB</given-names></name><name name-style="western"><surname>Ferguson</surname><given-names>DC</given-names></name><name name-style="western"><surname>Franclemont</surname><given-names>JG</given-names></name><name name-style="western"><surname>Hodges</surname><given-names>RW</given-names></name><name name-style="western"><surname>Munroe</surname><given-names>EG</given-names></name></person-group> (<role>Eds</role>) <source>The moths of North America north of Mexico</source> <issue>fasc. 20.1</issue>. <publisher-name>E.W. Classey Ltd.</publisher-name> and <publisher-name>Richard B. Dominick Publ.</publisher-name>, <publisher-loc>London</publisher-loc>.</mixed-citation></ref><ref id="B4"><mixed-citation xmlns:xlink="http://www.w3.org/1999/xlink" xlink:type="simple">
          <person-group><name name-style="western"><surname>Herbin</surname><given-names>D</given-names></name></person-group> (<year>2012</year>) <article-title>Descriptions of a new genus and ten new species of <tp:taxon-name><tp:taxon-name-part taxon-name-part-type="family">Mimallonidae</tp:taxon-name-part></tp:taxon-name> (<tp:taxon-name><tp:taxon-name-part taxon-name-part-type="order">Lepidoptera</tp:taxon-name-part></tp:taxon-name>: <tp:taxon-name><tp:taxon-name-part taxon-name-part-type="superfamily">Mimallonoidea</tp:taxon-name-part></tp:taxon-name>).</article-title> <source>The European Entomologist</source> <volume>4</volume>(<issue>1</issue>): <fpage>1</fpage>–<lpage>31</lpage>.</mixed-citation></ref><ref id="B5"><mixed-citation xmlns:xlink="http://www.w3.org/1999/xlink" xlink:type="simple">
          <person-group><name name-style="western"><surname>Herbin</surname><given-names>D</given-names></name></person-group> (<year>2015</year>) <article-title>Description de nouvelles espèces d’Hétérocères de Guyane française avec notes taxinomiques (<tp:taxon-name><tp:taxon-name-part taxon-name-part-type="order">Lepidoptera</tp:taxon-name-part></tp:taxon-name> <tp:taxon-name><tp:taxon-name-part taxon-name-part-type="family">Mimallonidae</tp:taxon-name-part></tp:taxon-name> et <tp:taxon-name><tp:taxon-name-part taxon-name-part-type="family">Apatelodidae</tp:taxon-name-part></tp:taxon-name>).</article-title> <source>Antenor</source> <volume>2</volume>(<issue>1</issue>): <fpage>81</fpage>–<lpage>105</lpage>.</mixed-citation></ref><ref id="B6"><mixed-citation xmlns:xlink="http://www.w3.org/1999/xlink" xlink:type="simple">
          <person-group><name name-style="western"><surname>Herbin</surname><given-names>D</given-names></name><name name-style="western"><surname>Mielke</surname><given-names>CG</given-names></name></person-group> (<year>2014</year>) <article-title>Preliminary list of <tp:taxon-name><tp:taxon-name-part taxon-name-part-type="family">Mimallonidae</tp:taxon-name-part></tp:taxon-name> from Feira Nova do Maranhão, Maranhão, northern Brazil with descriptions of some new species (<tp:taxon-name><tp:taxon-name-part taxon-name-part-type="order">Lepidoptera</tp:taxon-name-part></tp:taxon-name> <tp:taxon-name><tp:taxon-name-part taxon-name-part-type="suborder">Heterocera</tp:taxon-name-part></tp:taxon-name> <tp:taxon-name><tp:taxon-name-part taxon-name-part-type="superfamily">Mimallonoidea</tp:taxon-name-part></tp:taxon-name>).</article-title> <source>Antenor</source> <volume>1</volume>(<issue>2</issue>): <fpage>130</fpage>–<lpage>152</lpage>.</mixed-citation></ref><ref id="B7"><mixed-citation xmlns:xlink="http://www.w3.org/1999/xlink" xlink:type="simple">
          <person-group><name name-style="western"><surname>Herbin</surname><given-names>D</given-names></name><name name-style="western"><surname>Monzón</surname><given-names>Sierra J</given-names></name></person-group> (<year>2015</year>) <article-title>Description of four new species of <tp:taxon-name><tp:taxon-name-part taxon-name-part-type="family">Mimallonidae</tp:taxon-name-part></tp:taxon-name> and four new species of <tp:taxon-name><tp:taxon-name-part taxon-name-part-type="family">Apatelodidae</tp:taxon-name-part></tp:taxon-name> from the El Mirador Basin in northern Guatemala.</article-title> <source>Antenor</source> <volume>2</volume>(<issue>2</issue>): <fpage>176</fpage>–<lpage>197</lpage>.</mixed-citation></ref><ref id="B14"><mixed-citation xmlns:xlink="http://www.w3.org/1999/xlink" xlink:type="simple">
          <person-group><name name-style="western"><surname>Schaus</surname><given-names>W</given-names></name></person-group> (<year>1928</year>) <article-title>Familie <tp:taxon-name><tp:taxon-name-part taxon-name-part-type="family">Mimallonidae</tp:taxon-name-part></tp:taxon-name>.</article-title> In: <person-group><name name-style="western"><surname>Seitz</surname><given-names>A</given-names></name></person-group> (<role>Ed.</role>) <source>Die Gross-Schmetterlinge der Erde. 6. Die amerikanischen Spinner und Schwärmer</source>. <publisher-name>A. Kernen</publisher-name>, <publisher-loc>Stuttgart</publisher-loc>, <fpage>635</fpage>–<lpage>672</lpage>.</mixed-citation></ref></ref-list></tp:taxon-treatment>
