# Supplementary material for: Three new genera of Neotropical Mimallonidae (Lepidoptera, Mimallonoidea, Mimallonidae) with descriptions of three new species
Source: Zookeys. 2016 Feb 18;(566):117–43. doi: 10.3897/zookeys.566.7344 (PMC4797205; doi:10.3897/zookeys.566.7344)
Supplement: XML Treatment for Tostallo albescens [file zookeys.566.7344-treatment2.xml]

<!DOCTYPE tp:taxon-treatment
  PUBLIC "-//TaxonX//DTD Taxonomic Treatment Publishing DTD v0 20100105//EN" "tax-treatment-NSO.dtd">
<tp:taxon-treatment xmlns:tp="http://www.plazi.org/taxpub"><tp:treatment-meta><kwd-group><label>Taxon classification</label><kwd><named-content content-type="kingdom">Animalia</named-content></kwd><kwd><named-content content-type="order">Lepidoptera</named-content></kwd><kwd><named-content content-type="family">Mimallonidae</named-content></kwd></kwd-group><mixed-citation publication-type="journal"><person-group><name><surname>St. Laurent</surname><given-names>Ryan A.</given-names></name><name><surname>Mielke</surname><given-names>Carlos G. C.</given-names></name></person-group><article-title>Three new genera of Neotropical <tp:taxon-name><tp:taxon-name-part taxon-name-part-type="family">Mimallonidae</tp:taxon-name-part></tp:taxon-name> (<tp:taxon-name><tp:taxon-name-part taxon-name-part-type="order">Lepidoptera</tp:taxon-name-part></tp:taxon-name>, <tp:taxon-name><tp:taxon-name-part taxon-name-part-type="superfamily">Mimallonoidea</tp:taxon-name-part></tp:taxon-name>, <tp:taxon-name><tp:taxon-name-part taxon-name-part-type="family">Mimallonidae</tp:taxon-name-part></tp:taxon-name>) with descriptions of three new species</article-title><source>Zookeys</source><day>18</day><month>2</month><year>2016</year><volume>2016</volume><issue>566</issue><fpage>117</fpage><lpage>143</lpage><pub-id pub-id-type="doi">10.3897/zookeys.566.7344</pub-id></mixed-citation></tp:treatment-meta><tp:nomenclature><tp:taxon-name>
            <tp:taxon-name-part taxon-name-part-type="genus">Tostallo</tp:taxon-name-part>
            <tp:taxon-name-part taxon-name-part-type="species">albescens</tp:taxon-name-part>
          </tp:taxon-name><tp:taxon-authority>(Jones, 1912)</tp:taxon-authority><tp:taxon-status xmlns:xlink="http://www.w3.org/1999/xlink" xlink:type="simple">comb. n.</tp:taxon-status><xref ref-type="fig" rid="F1">Figs 1–3</xref><xref ref-type="fig" rid="F2">, 4</xref><xref ref-type="fig" rid="F3">, 5, 6</xref><xref ref-type="fig" rid="F4">, 7</xref><tp:nomenclature-citation-list><tp:nomenclature-citation><tp:taxon-name><tp:taxon-name-part taxon-name-part-type="genus">Perophora</tp:taxon-name-part> <tp:taxon-name-part taxon-name-part-type="species">albescens</tp:taxon-name-part></tp:taxon-name><comment> Jones, 1912: 435</comment></tp:nomenclature-citation><tp:nomenclature-citation><tp:taxon-name><tp:taxon-name-part taxon-name-part-type="genus">Perophora</tp:taxon-name-part> <tp:taxon-name-part taxon-name-part-type="species">albescens</tp:taxon-name-part></tp:taxon-name><comment> Jones; <xref ref-type="bibr" rid="B14">Schaus 1928</xref>: 671–672</comment></tp:nomenclature-citation></tp:nomenclature-citation-list></tp:nomenclature><tp:treatment-sec sec-type="type material"><title>Type material.</title><p>
            <bold>Holotype</bold>, ♂: S. Paulo, S. E. Brazil./ <tp:taxon-name><tp:taxon-name-part taxon-name-part-type="genus">Perophora</tp:taxon-name-part> <tp:taxon-name-part taxon-name-part-type="species">albescens</tp:taxon-name-part></tp:taxon-name>, Type ♂ .D. Jones/ E. D. Jones Coll., Brit. Mus. 1919–295/ <abbrev xmlns:xlink="http://www.w3.org/1999/xlink" content-type="institution" xlink:title="The Natural History Museum statutorily British Museum Natural History, London, U.K." xlink:type="simple">BMNH</abbrev>(E) #805419/ <tp:taxon-name><tp:taxon-name-part taxon-name-part-type="family">Mimallonidae</tp:taxon-name-part></tp:taxon-name> <abbrev xmlns:xlink="http://www.w3.org/1999/xlink" content-type="institution" xlink:title="The Natural History Museum statutorily British Museum Natural History, London, U.K." xlink:type="simple">BMNH</abbrev>(E) Slide #001/ (<abbrev xmlns:xlink="http://www.w3.org/1999/xlink" content-type="institution" xlink:title="The Natural History Museum statutorily British Museum Natural History, London, U.K." xlink:type="simple">BMNH</abbrev>, examined). Type locality: Brazil: São Paulo.</p></tp:treatment-sec><tp:treatment-sec sec-type="Additional specimens examined"><title>Additional specimens examined.</title><p>(5 ♂, 2 ♀) <bold>ARGENTINA: Misiones</bold>: 1 ♂, Posadas: 26.IX.1921, <abbrev xmlns:xlink="http://www.w3.org/1999/xlink" content-type="institution" xlink:title="The Natural History Museum statutorily British Museum Natural History, London, U.K." xlink:type="simple">BMNH</abbrev>(E) 1378118, St. Laurent diss.: 10-21-15:5 (<abbrev xmlns:xlink="http://www.w3.org/1999/xlink" content-type="institution" xlink:title="The Natural History Museum statutorily British Museum Natural History, London, U.K." xlink:type="simple">BMNH</abbrev>). <bold>BRAZIL: Paraná</bold>: 1 ♂, 1 ♀, Tirol das Torres, Uberaba, Curitiba, 900 m: 2.III.2000, 2.I.2001, O. Mielke leg., C. Mielke diss.: 51.381, 53.261 (<abbrev xmlns:xlink="http://www.w3.org/1999/xlink" content-type="institution" xlink:title="Coll. Olaf H. H. Mielke, Curitiba, Paraná, Brazil" xlink:type="simple">COM</abbrev> 51.381, 53.261). <bold>Rio Grande do Sul</bold>: 1 ♀, illegible collector and date: Joicey Coll. Brit. Mus. 1925–157, <abbrev xmlns:xlink="http://www.w3.org/1999/xlink" content-type="institution" xlink:title="The Natural History Museum statutorily British Museum Natural History, London, U.K." xlink:type="simple">BMNH</abbrev>(E) 1378120, St. Laurent diss.: 10-21-15:6 (<abbrev xmlns:xlink="http://www.w3.org/1999/xlink" content-type="institution" xlink:title="The Natural History Museum statutorily British Museum Natural History, London, U.K." xlink:type="simple">BMNH</abbrev>). <bold>São Paulo</bold>: 1 ♂, Guapiara, Paivinha, 800 m: 16–19.IX.2005, C. Mielke leg., (<abbrev xmlns:xlink="http://www.w3.org/1999/xlink" content-type="institution" xlink:title="Coll. Carlos G. C. Mielke, Curitiba, Paraná, Brazil" xlink:type="simple">CGCM</abbrev> 28.855). 1 ♂, Alto da Serra: IX.1935, Coll. R. Spitz, Brit. Mus-112(?), <abbrev xmlns:xlink="http://www.w3.org/1999/xlink" content-type="institution" xlink:title="The Natural History Museum statutorily British Museum Natural History, London, U.K." xlink:type="simple">BMNH</abbrev>(E) 1378119, St. Laurent diss.: 10-21-15:4 (<abbrev xmlns:xlink="http://www.w3.org/1999/xlink" content-type="institution" xlink:title="The Natural History Museum statutorily British Museum Natural History, London, U.K." xlink:type="simple">BMNH</abbrev>). 1 ♂, “S.E. São Paulo, 750 m”: E.D. Jones, E.D. Jones Coll. Brit. Mus. 1919–295, <abbrev xmlns:xlink="http://www.w3.org/1999/xlink" content-type="institution" xlink:title="The Natural History Museum statutorily British Museum Natural History, London, U.K." xlink:type="simple">BMNH</abbrev>(E) 1378117 (<abbrev xmlns:xlink="http://www.w3.org/1999/xlink" content-type="institution" xlink:title="The Natural History Museum statutorily British Museum Natural History, London, U.K." xlink:type="simple">BMNH</abbrev>).</p></tp:treatment-sec><tp:treatment-sec sec-type="Diagnosis"><title>Diagnosis.</title><p>See genus diagnosis.</p></tp:treatment-sec><tp:treatment-sec sec-type="Description"><title>Description.</title><p>See genus description.</p></tp:treatment-sec><tp:treatment-sec sec-type="Distribution"><title>Distribution</title><p>(Fig. <xref ref-type="fig" rid="F4">7</xref>). <italic><tp:taxon-name><tp:taxon-name-part taxon-name-part-type="genus">Tostallo</tp:taxon-name-part> <tp:taxon-name-part taxon-name-part-type="species">albescens</tp:taxon-name-part></tp:taxon-name></italic> primarily inhabits the Brazilian Atlantic Forest in the states of São Paulo and Paraná. A single record from Rio Grande do Sul lacks more specific data, thus we are unable to determine if this record comes from the Atlantic Forest region in the northeastern part of the state or from elsewhere. A single record from Misiones, Argentina, suggests that this species is more widespread in the inland ecoregions of the Atlantic Forest biome.</p><fig id="F4" position="float" orientation="portrait"><label>Figure 7.</label><caption><p>Distribution of <italic><tp:taxon-name><tp:taxon-name-part taxon-name-part-type="genus">Tostallo</tp:taxon-name-part> <tp:taxon-name-part taxon-name-part-type="species">albescens</tp:taxon-name-part></tp:taxon-name></italic>. The square represents a generalized (center of the state) locality for Rio Grande do Sul, a state for which detailed locality data is lacking.</p></caption><graphic xmlns:xlink="http://www.w3.org/1999/xlink" xlink:href="zookeys-566-117-g004.jpg" position="float" orientation="portrait" xlink:type="simple" id="oo_78497.jpg"/></fig></tp:treatment-sec><tp:treatment-sec sec-type="Remarks"><title>Remarks.</title><p>As mentioned in the genus remarks above, this species is unique among <tp:taxon-name><tp:taxon-name-part taxon-name-part-type="family">Mimallonidae</tp:taxon-name-part></tp:taxon-name>, namely because of the white ground color and rounded forewings. This species is poorly represented in collections.</p><!--PageBreak--></tp:treatment-sec><tp:treatment-sec><!--Section generated to contain objects referenced in tp:taxon-treatment.--><fig id="F1" position="float" orientation="portrait"><label>Figures 1–3.</label><caption><p>
          <italic><tp:taxon-name><tp:taxon-name-part taxon-name-part-type="genus">Tostallo</tp:taxon-name-part> <tp:taxon-name-part taxon-name-part-type="species">albescens</tp:taxon-name-part></tp:taxon-name></italic> adults, <bold>a</bold> recto, <bold>b</bold> verso. <bold>1</bold> Holotype ♂, Brazil, São Paulo (<abbrev xmlns:xlink="http://www.w3.org/1999/xlink" content-type="institution" xlink:title="The Natural History Museum statutorily British Museum Natural History, London, U.K." xlink:type="simple">BMNH</abbrev>) <bold>2</bold> ♂, Brazil, São Paulo, Guapiara, Paivinha, 800 m (<abbrev xmlns:xlink="http://www.w3.org/1999/xlink" content-type="institution" xlink:title="Coll. Carlos G. C. Mielke, Curitiba, Paraná, Brazil" xlink:type="simple">CGCM</abbrev>) <bold>3</bold> ♀, Brazil, Rio Grande do Sul (<abbrev xmlns:xlink="http://www.w3.org/1999/xlink" content-type="institution" xlink:title="The Natural History Museum statutorily British Museum Natural History, London, U.K." xlink:type="simple">BMNH</abbrev>). Scale bar = 1 cm.</p></caption><graphic xmlns:xlink="http://www.w3.org/1999/xlink" xlink:href="zookeys-566-117-g001.jpg" position="float" orientation="portrait" xlink:type="simple" id="oo_78493.jpg"/></fig><fig id="F2" position="float" orientation="portrait"><label>Figure 4.</label><caption><p>
          <italic><tp:taxon-name><tp:taxon-name-part taxon-name-part-type="genus">Tostallo</tp:taxon-name-part> <tp:taxon-name-part taxon-name-part-type="species">albescens</tp:taxon-name-part></tp:taxon-name></italic> male genitalia, <bold>a</bold> ventral, <bold>b</bold> lateral, <bold>c</bold> phallus. Brazil, São Paulo, Alto da Serra [St. Laurent diss.: 10-21-15:4] (<abbrev xmlns:xlink="http://www.w3.org/1999/xlink" content-type="institution" xlink:title="The Natural History Museum statutorily British Museum Natural History, London, U.K." xlink:type="simple">BMNH</abbrev>). Scale bar = 1 mm.</p></caption><graphic xmlns:xlink="http://www.w3.org/1999/xlink" xlink:href="zookeys-566-117-g002.jpg" position="float" orientation="portrait" xlink:type="simple" id="oo_78494.jpg"/></fig><fig id="F3" position="float" orientation="portrait"><label>Figures 5, 6.</label><caption><p>
          <italic><tp:taxon-name><tp:taxon-name-part taxon-name-part-type="genus">Tostallo</tp:taxon-name-part> <tp:taxon-name-part taxon-name-part-type="species">albescens</tp:taxon-name-part></tp:taxon-name></italic> female genitalia, <bold>a</bold> ventral, <bold>b</bold> dorsal. <bold>5</bold> Brazil, Rio Grande do Sul [St. Laurent diss.: 10-21-15:6] (<abbrev xmlns:xlink="http://www.w3.org/1999/xlink" content-type="institution" xlink:title="The Natural History Museum statutorily British Museum Natural History, London, U.K." xlink:type="simple">BMNH</abbrev>) <bold>6</bold> Brazil, Paraná, Curitiba [C. Mielke diss.: 51.381] (<abbrev xmlns:xlink="http://www.w3.org/1999/xlink" content-type="institution" xlink:title="Coll. Olaf H. H. Mielke, Curitiba, Paraná, Brazil" xlink:type="simple">COM</abbrev>). Scale bar = 1 mm.</p></caption><graphic xmlns:xlink="http://www.w3.org/1999/xlink" xlink:href="zookeys-566-117-g003.jpg" position="float" orientation="portrait" xlink:type="simple" id="oo_78496.jpg"/></fig></tp:treatment-sec><ref-list><ref id="B14"><mixed-citation xmlns:xlink="http://www.w3.org/1999/xlink" xlink:type="simple">
          <person-group><name name-style="western"><surname>Schaus</surname><given-names>W</given-names></name></person-group> (<year>1928</year>) <article-title>Familie <tp:taxon-name><tp:taxon-name-part taxon-name-part-type="family">Mimallonidae</tp:taxon-name-part></tp:taxon-name>.</article-title> In: <person-group><name name-style="western"><surname>Seitz</surname><given-names>A</given-names></name></person-group> (<role>Ed.</role>) <source>Die Gross-Schmetterlinge der Erde. 6. Die amerikanischen Spinner und Schwärmer</source>. <publisher-name>A. Kernen</publisher-name>, <publisher-loc>Stuttgart</publisher-loc>, <fpage>635</fpage>–<lpage>672</lpage>.</mixed-citation></ref></ref-list></tp:taxon-treatment>
