# Supplementary material for: Three new genera of Neotropical Mimallonidae (Lepidoptera, Mimallonoidea, Mimallonidae) with descriptions of three new species
Source: Zookeys. 2016 Feb 18;(566):117–43. doi: 10.3897/zookeys.566.7344 (PMC4797205; doi:10.3897/zookeys.566.7344)
Supplement: XML Treatment for Auroriana colombiana [file zookeys.566.7344-treatment4.xml]

<!DOCTYPE tp:taxon-treatment
  PUBLIC "-//TaxonX//DTD Taxonomic Treatment Publishing DTD v0 20100105//EN" "tax-treatment-NSO.dtd">
<tp:taxon-treatment xmlns:tp="http://www.plazi.org/taxpub"><tp:treatment-meta><kwd-group><label>Taxon classification</label><kwd><named-content content-type="kingdom">Animalia</named-content></kwd><kwd><named-content content-type="order">Lepidoptera</named-content></kwd><kwd><named-content content-type="family">Mimallonidae</named-content></kwd></kwd-group><mixed-citation publication-type="journal"><person-group><name><surname>St. Laurent</surname><given-names>Ryan A.</given-names></name><name><surname>Mielke</surname><given-names>Carlos G. C.</given-names></name></person-group><article-title>Three new genera of Neotropical <tp:taxon-name><tp:taxon-name-part taxon-name-part-type="family">Mimallonidae</tp:taxon-name-part></tp:taxon-name> (<tp:taxon-name><tp:taxon-name-part taxon-name-part-type="order">Lepidoptera</tp:taxon-name-part></tp:taxon-name>, <tp:taxon-name><tp:taxon-name-part taxon-name-part-type="superfamily">Mimallonoidea</tp:taxon-name-part></tp:taxon-name>, <tp:taxon-name><tp:taxon-name-part taxon-name-part-type="family">Mimallonidae</tp:taxon-name-part></tp:taxon-name>) with descriptions of three new species</article-title><source>Zookeys</source><day>18</day><month>2</month><year>2016</year><volume>2016</volume><issue>566</issue><fpage>117</fpage><lpage>143</lpage><pub-id pub-id-type="doi">10.3897/zookeys.566.7344</pub-id></mixed-citation></tp:treatment-meta><tp:nomenclature><tp:taxon-name>
            <tp:taxon-name-part taxon-name-part-type="genus">Auroriana</tp:taxon-name-part>
            <tp:taxon-name-part taxon-name-part-type="species">colombiana</tp:taxon-name-part>
            <object-id xmlns:xlink="http://www.w3.org/1999/xlink" content-type="zoobank" xlink:type="simple">http://zoobank.org/3BDB9C32-B1A1-43F1-A5D5-EE3815262CE3</object-id>
          </tp:taxon-name><tp:taxon-authority>St Laurent &amp; C. Mielke</tp:taxon-authority><tp:taxon-status xmlns:xlink="http://www.w3.org/1999/xlink" xlink:type="simple">sp. n.</tp:taxon-status><xref ref-type="fig" rid="F5">Figs 8</xref><xref ref-type="fig" rid="F6">, 13</xref><xref ref-type="fig" rid="F6">, 14</xref><xref ref-type="fig" rid="F10">, 19</xref><!--PageBreak--></tp:nomenclature><tp:treatment-sec sec-type="type material"><title>Type material.</title><p>
            <bold>Holotype</bold>, ♂: Ob. Rio Negro [Upper Río Negro], Ost Colombia 800 m, Coll. Fassl/ Joicey Coll., Brit. Mus. 1925–157/ <abbrev xmlns:xlink="http://www.w3.org/1999/xlink" content-type="institution" xlink:title="The Natural History Museum statutorily British Museum Natural History, London, U.K." xlink:type="simple">BMNH</abbrev>(E) 1378121/ St. Laurent diss.: 11-3-15:1/ HOLOTYPE male <italic><tp:taxon-name><tp:taxon-name-part taxon-name-part-type="genus">Auroriana</tp:taxon-name-part> <tp:taxon-name-part taxon-name-part-type="species">colombiana</tp:taxon-name-part></tp:taxon-name></italic> St Laurent and C. Mielke, 2016 [handwritten red label]/ (<abbrev xmlns:xlink="http://www.w3.org/1999/xlink" content-type="institution" xlink:title="The Natural History Museum statutorily British Museum Natural History, London, U.K." xlink:type="simple">BMNH</abbrev>). Type locality: Colombia: Meta: Rio Negro.</p><p>
            <bold>Paratype</bold>, 1 ♂: <bold>COLOMBIA</bold>: Upper Río Negro [Meta], 800 m: Coll. Fassl, Joicey Coll., Brit. Mus. 1925–57, <abbrev xmlns:xlink="http://www.w3.org/1999/xlink" content-type="institution" xlink:title="The Natural History Museum statutorily British Museum Natural History, London, U.K." xlink:type="simple">BMNH</abbrev>(E) 1378116, St. Laurent diss.: 10-21-15:3 (<abbrev xmlns:xlink="http://www.w3.org/1999/xlink" content-type="institution" xlink:title="The Natural History Museum statutorily British Museum Natural History, London, U.K." xlink:type="simple">BMNH</abbrev>). Paratype with the following yellow label: PARATYPE male <italic><tp:taxon-name><tp:taxon-name-part taxon-name-part-type="genus">Auroriana</tp:taxon-name-part> <tp:taxon-name-part taxon-name-part-type="species">colombiana</tp:taxon-name-part></tp:taxon-name></italic> St Laurent and C. Mielke, 2016.</p></tp:treatment-sec><tp:treatment-sec sec-type="Diagnosis"><title>Diagnosis.</title><p>This new species is most similar to <italic><tp:taxon-name><tp:taxon-name-part taxon-name-part-type="genus">Auroriana</tp:taxon-name-part> <tp:taxon-name-part taxon-name-part-type="species">florianensis</tp:taxon-name-part></tp:taxon-name></italic> in adult habitus but can easily be differentiated by the larger size, darker, straighter, better defined postmedial lines on all wings, and the more solid pink medial area. The genitalia also immediately distinguish these two species: in <italic><tp:taxon-name><tp:taxon-name-part taxon-name-part-type="genus">Auroriana</tp:taxon-name-part> <tp:taxon-name-part taxon-name-part-type="species">colombiana</tp:taxon-name-part></tp:taxon-name></italic> the valves are narrower and less triangular, and the paired processes of the gnathos are two-pronged structures, rather than thick, triangular, basally-spined structures as in <italic><tp:taxon-name><tp:taxon-name-part taxon-name-part-type="genus">Auroriana</tp:taxon-name-part> <tp:taxon-name-part taxon-name-part-type="species">florianensis</tp:taxon-name-part></tp:taxon-name></italic>. The phallus is similar in both species, but in <italic><tp:taxon-name><tp:taxon-name-part taxon-name-part-type="genus">Auroriana</tp:taxon-name-part> <tp:taxon-name-part taxon-name-part-type="species">colombiana</tp:taxon-name-part></tp:taxon-name></italic> it is larger, more deeply curved, and the distal curve is more developed and backwardly angled.</p></tp:treatment-sec><tp:treatment-sec sec-type="Description"><title>Description.</title><p>
            <bold>Male.</bold> <italic>Head</italic>: Light pink, eyes bordered posteriorly by black scales; antenna opaque yellow; labial palpus small, dorsally with darker scales. <italic>Thorax</italic>: Pink, interspersed with beige scales. <italic>Legs</italic>: Light pink, vestiture long, tarsus pale brown, tarsal spurs relatively long, clothed in pink scales except naked, finely-pointed apical tip. <italic>Forewing dorsum</italic>: Forewing length: 20–21 mm, avg. 20.5 mm, Wingspan: 36–38 mm, avg. 37 mm, n = 2. Triangular, slight inward notch at tornus, margin convex mesally. Ground color light orange brown, medial region very sparsely speckled by dark petiolate scales. Antemedial line diffuse, faint pink, nearly straight. Postmedial line bowed inward slightly, dark brown, outward edge finely lined with pale pink, especially near tornus, postmedial line angled sharply towards costa after passing Rs4. Antemedial area pink. Postmedial area darker brown orange with pale <!--PageBreak--><!--PageBreak-->pink-gray suffusion near wing margin, medial area lighter orange with pink suffusion, especially along postmedial line. Discal spot a small black, elongated mark. <italic>Forewing ventrum</italic>: Similar to dorsum but postmedial line very faint; antemedial line absent; deeper orange overall with reduced pink suffusion. <italic>Hindwing dorsum</italic>: Coloration as for forewing dorsum; well-defined postmedial line lacks outer pink edging. <italic>Hindwing ventrum</italic>: Follows same pattern as forewing ventrum but pinker, lighter overall. <italic>Abdomen</italic>: As for genus, coloration as for thorax, but less pink. <italic>Genitalia</italic>: (Figs <xref ref-type="fig" rid="F6">13</xref>, <xref ref-type="fig" rid="F6">14</xref>) n = 2. Tegumen narrow, rectangular. Vinculum ovoid with small pointed projection ventrally between saccular bases of valves. Uncus small, triangular. Gnathos as two <!--PageBreak-->unfused heavily-sclerotized, two-pronged processes. Valves simple, bent upward, saccular edge with mesal lobe, base of valve with elongated, trumpet-shaped processes, process of left valve longer than that of right; base of valves with long, thick deciduous setae. Juxta fused to phallus, with elongate, flattened ventral process connecting phallus-juxta complex to base of valves. Phallus very elongated, curved, downturned, terminus with hook-like backwardly-angled process, base of phallus with elongated lobe. <bold>Female.</bold> Unknown.</p><fig id="F6" position="float" orientation="portrait"><label>Figures 13, 14.</label><caption><p>
          <italic><tp:taxon-name><tp:taxon-name-part taxon-name-part-type="genus">Auroriana</tp:taxon-name-part> <tp:taxon-name-part taxon-name-part-type="species">colombiana</tp:taxon-name-part></tp:taxon-name></italic> male genitalia, <bold>a</bold> ventral, <bold>b</bold> lateral, <bold>c</bold> phallus. <bold>13</bold> Holotype, Colombia, Meta, Río Negro, 800 m [St. Laurent diss.: 11-3-15:1] (<abbrev xmlns:xlink="http://www.w3.org/1999/xlink" content-type="institution" xlink:title="The Natural History Museum statutorily British Museum Natural History, London, U.K." xlink:type="simple">BMNH</abbrev>) <bold>14</bold> Paratype, Colombia, Meta, Río Negro, 800 m [St. Laurent diss.: 10-21-15:3] (<abbrev xmlns:xlink="http://www.w3.org/1999/xlink" content-type="institution" xlink:title="The Natural History Museum statutorily British Museum Natural History, London, U.K." xlink:type="simple">BMNH</abbrev>). Scale bar = 1 mm.</p></caption><graphic xmlns:xlink="http://www.w3.org/1999/xlink" xlink:href="zookeys-566-117-g006.jpg" position="float" orientation="portrait" xlink:type="simple" id="oo_78499.jpg"/></fig></tp:treatment-sec><tp:treatment-sec sec-type="Distribution"><title>Distribution</title><p>(Fig. <xref ref-type="fig" rid="F10">19</xref>). <italic><tp:taxon-name><tp:taxon-name-part taxon-name-part-type="genus">Auroriana</tp:taxon-name-part> <tp:taxon-name-part taxon-name-part-type="species">colombiana</tp:taxon-name-part></tp:taxon-name></italic> is so far known only from the type locality in central Colombia.</p></tp:treatment-sec><tp:treatment-sec sec-type="Etymology"><title>Etymology.</title><p>This species is named for Colombia, as it is the only species in the genus known from this country.</p></tp:treatment-sec><tp:treatment-sec sec-type="Remarks"><title>Remarks.</title><p>Although this species resembles <italic><tp:taxon-name><tp:taxon-name-part taxon-name-part-type="genus">Auroriana</tp:taxon-name-part> <tp:taxon-name-part taxon-name-part-type="species">florianensis</tp:taxon-name-part></tp:taxon-name></italic>, the striking genital differences clearly differentiate the two. <italic><tp:taxon-name><tp:taxon-name-part taxon-name-part-type="genus">Auroriana</tp:taxon-name-part> <tp:taxon-name-part taxon-name-part-type="species">florianensis</tp:taxon-name-part></tp:taxon-name></italic> and <italic><tp:taxon-name><tp:taxon-name-part taxon-name-part-type="genus">Auroriana</tp:taxon-name-part> <tp:taxon-name-part taxon-name-part-type="species">colombiana</tp:taxon-name-part></tp:taxon-name></italic> seem to represent an Amazonian lineage of <italic><tp:taxon-name><tp:taxon-name-part taxon-name-part-type="genus">Auroriana</tp:taxon-name-part></tp:taxon-name></italic>, unified by the presence of heavier setae on the saccular basal edge of the valves and by the relatively large, elongate phallus, characters that are not present in <italic><tp:taxon-name><tp:taxon-name-part taxon-name-part-type="genus">Auroriana</tp:taxon-name-part> <tp:taxon-name-part taxon-name-part-type="species">gemma</tp:taxon-name-part></tp:taxon-name></italic> sp. n. described below.</p></tp:treatment-sec><tp:treatment-sec><!--Section generated to contain objects referenced in tp:taxon-treatment.--><fig id="F5" position="float" orientation="portrait"><label>Figures 8–12.</label><caption><p>
          <italic><tp:taxon-name><tp:taxon-name-part taxon-name-part-type="genus">Auroriana</tp:taxon-name-part></tp:taxon-name></italic> adults, <bold>a</bold> recto, <bold>b</bold> verso. <bold>8</bold> <italic><tp:taxon-name><tp:taxon-name-part taxon-name-part-type="genus">Auroriana</tp:taxon-name-part> <tp:taxon-name-part taxon-name-part-type="species">colombiana</tp:taxon-name-part></tp:taxon-name></italic> holotype ♂, Colombia, Meta, Río Negro, 800 m (<abbrev xmlns:xlink="http://www.w3.org/1999/xlink" content-type="institution" xlink:title="The Natural History Museum statutorily British Museum Natural History, London, U.K." xlink:type="simple">BMNH</abbrev>) <bold>9</bold> <italic><tp:taxon-name><tp:taxon-name-part taxon-name-part-type="genus">Auroriana</tp:taxon-name-part> <tp:taxon-name-part taxon-name-part-type="species">florianensis</tp:taxon-name-part></tp:taxon-name></italic> holotype ♂, French Guiana, Piste du Dégrad Florian, PK 12 [photo courtesy of <named-content xmlns:xlink="http://www.w3.org/1999/xlink" content-type="dwc:institutional_code" xlink:type="simple">MNHN</named-content>] (<named-content xmlns:xlink="http://www.w3.org/1999/xlink" content-type="dwc:institutional_code" xlink:type="simple">MNHN</named-content>) <bold>10</bold> <italic><tp:taxon-name><tp:taxon-name-part taxon-name-part-type="genus">Auroriana</tp:taxon-name-part> <tp:taxon-name-part taxon-name-part-type="species">florianensis</tp:taxon-name-part></tp:taxon-name></italic> ♂, French Guiana, St. Jean du Maroni, Plateau des Mines, PK 1.3 [photo courtesy of <named-content xmlns:xlink="http://www.w3.org/1999/xlink" content-type="dwc:institutional_code" xlink:type="simple">MNHN</named-content>] (<named-content xmlns:xlink="http://www.w3.org/1999/xlink" content-type="dwc:institutional_code" xlink:type="simple">MNHN</named-content>) <bold>11</bold> <italic><tp:taxon-name><tp:taxon-name-part taxon-name-part-type="genus">Auroriana</tp:taxon-name-part> <tp:taxon-name-part taxon-name-part-type="species">florianensis</tp:taxon-name-part></tp:taxon-name></italic> ♀, French Guiana, Réserve des Nouragues, Inselberg [photo courtesy of <abbrev xmlns:xlink="http://www.w3.org/1999/xlink" content-type="institution" xlink:title="Coll. Philippe Collet, Caen, France" xlink:type="simple">CPC</abbrev>] (<named-content xmlns:xlink="http://www.w3.org/1999/xlink" content-type="dwc:institutional_code" xlink:type="simple">MNHN</named-content>) <bold>12</bold> <italic><tp:taxon-name><tp:taxon-name-part taxon-name-part-type="genus">Auroriana</tp:taxon-name-part> <tp:taxon-name-part taxon-name-part-type="species">gemma</tp:taxon-name-part></tp:taxon-name></italic> holotype ♂, Brazil, Santa Catarina, São Bento do Sul, Rio Natal, 550 m (<named-content xmlns:xlink="http://www.w3.org/1999/xlink" content-type="dwc:institutional_code" xlink:type="simple">DZUP</named-content>). Scale bar = 1 cm.</p></caption><graphic xmlns:xlink="http://www.w3.org/1999/xlink" xlink:href="zookeys-566-117-g005.jpg" position="float" orientation="portrait" xlink:type="simple" id="oo_78498.jpg"/></fig><fig id="F10" position="float" orientation="portrait"><label>Figure 19.</label><caption><p>Distribution of <italic><tp:taxon-name><tp:taxon-name-part taxon-name-part-type="genus">Auroriana</tp:taxon-name-part></tp:taxon-name></italic>.</p></caption><graphic xmlns:xlink="http://www.w3.org/1999/xlink" xlink:href="zookeys-566-117-g010.jpg" position="float" orientation="portrait" xlink:type="simple" id="oo_78503.jpg"/></fig></tp:treatment-sec></tp:taxon-treatment>
