# Supplementary material for: Three new genera of Neotropical Mimallonidae (Lepidoptera, Mimallonoidea, Mimallonidae) with descriptions of three new species
Source: Zookeys. 2016 Feb 18;(566):117–43. doi: 10.3897/zookeys.566.7344 (PMC4797205; doi:10.3897/zookeys.566.7344)
Supplement: XML Treatment for Auroriana florianensis [file zookeys.566.7344-treatment5.xml]

<!DOCTYPE tp:taxon-treatment
  PUBLIC "-//TaxonX//DTD Taxonomic Treatment Publishing DTD v0 20100105//EN" "tax-treatment-NSO.dtd">
<tp:taxon-treatment xmlns:tp="http://www.plazi.org/taxpub"><tp:treatment-meta><kwd-group><label>Taxon classification</label><kwd><named-content content-type="kingdom">Animalia</named-content></kwd><kwd><named-content content-type="order">Lepidoptera</named-content></kwd><kwd><named-content content-type="family">Mimallonidae</named-content></kwd></kwd-group><mixed-citation publication-type="journal"><person-group><name><surname>St. Laurent</surname><given-names>Ryan A.</given-names></name><name><surname>Mielke</surname><given-names>Carlos G. C.</given-names></name></person-group><article-title>Three new genera of Neotropical <tp:taxon-name><tp:taxon-name-part taxon-name-part-type="family">Mimallonidae</tp:taxon-name-part></tp:taxon-name> (<tp:taxon-name><tp:taxon-name-part taxon-name-part-type="order">Lepidoptera</tp:taxon-name-part></tp:taxon-name>, <tp:taxon-name><tp:taxon-name-part taxon-name-part-type="superfamily">Mimallonoidea</tp:taxon-name-part></tp:taxon-name>, <tp:taxon-name><tp:taxon-name-part taxon-name-part-type="family">Mimallonidae</tp:taxon-name-part></tp:taxon-name>) with descriptions of three new species</article-title><source>Zookeys</source><day>18</day><month>2</month><year>2016</year><volume>2016</volume><issue>566</issue><fpage>117</fpage><lpage>143</lpage><pub-id pub-id-type="doi">10.3897/zookeys.566.7344</pub-id></mixed-citation></tp:treatment-meta><tp:nomenclature><tp:taxon-name>
            <tp:taxon-name-part taxon-name-part-type="genus">Auroriana</tp:taxon-name-part>
            <tp:taxon-name-part taxon-name-part-type="species">florianensis</tp:taxon-name-part>
          </tp:taxon-name><tp:taxon-authority>(Herbin, 2012)</tp:taxon-authority><tp:taxon-status xmlns:xlink="http://www.w3.org/1999/xlink" xlink:type="simple">comb. n.</tp:taxon-status><xref ref-type="fig" rid="F5">Figs 9–11</xref><xref ref-type="fig" rid="F7">, 15</xref><xref ref-type="fig" rid="F8">, 17</xref><xref ref-type="fig" rid="F9">, 18</xref><xref ref-type="fig" rid="F10">, 19</xref><tp:nomenclature-citation-list><tp:nomenclature-citation><tp:taxon-name><tp:taxon-name-part taxon-name-part-type="genus">Cicinnus</tp:taxon-name-part> <tp:taxon-name-part taxon-name-part-type="species">florianensis</tp:taxon-name-part></tp:taxon-name><comment> Herbin, 2012: 23–25, figs 17, 18.</comment></tp:nomenclature-citation></tp:nomenclature-citation-list></tp:nomenclature><tp:treatment-sec sec-type="type material"><title>Type material.</title><p>
            <bold>Holotype</bold>, ♂: 29-VII-2001, Piste du Dégrad Florian, PK 12, GUYANE Fcse, Coll. M. LAGUERRE, M. Laguerre leg./ genitalia, prep. D. Herbin, H. 674/ BC-Her1657/ <underline><tp:taxon-name><tp:taxon-name-part taxon-name-part-type="genus">Cicinnus</tp:taxon-name-part> <tp:taxon-name-part taxon-name-part-type="species">florianensis</tp:taxon-name-part></tp:taxon-name></underline>, Herbin, 2012, The European entomologist, Vol. 4, N° 1, Holotype ♂/ (<named-content xmlns:xlink="http://www.w3.org/1999/xlink" content-type="dwc:institutional_code" xlink:type="simple">MNHN</named-content>, examined). Type locality: French Guiana: Piste du Dégrad Florian, PK 12.</p></tp:treatment-sec><tp:treatment-sec sec-type="Additional specimens examined"><title>Additional specimens examined.</title><p>(4 ♂, 1 ♀) <bold>FRENCH GUIANA</bold>: 1 ♂, St. Jean du Maroni, Plateau des Mines, PK 1,3: 29.VII.1993, L. Sènécaux réc. (<named-content xmlns:xlink="http://www.w3.org/1999/xlink" content-type="dwc:institutional_code" xlink:type="simple">MNHN</named-content>). 1 ♂, Mont Mitaraka [Massif du Mitaraka], 300 m: 19.VIII.2015, La Planète revisitée, <named-content xmlns:xlink="http://www.w3.org/1999/xlink" content-type="dwc:institutional_code" xlink:type="simple">MNHN</named-content>/PNI, APA 973-I, Ph. Collet leg., at mercury vapor light, St. Laurent diss.: 11-19-15:1 (<abbrev xmlns:xlink="http://www.w3.org/1999/xlink" content-type="institution" xlink:title="Research collection of Ryan A. St. Laurent, Ithaca, New York, USA" xlink:type="simple">RAS</abbrev>). 1 ♂, Saül, Point de vue: 30.VII.2011, Eddy Poirier leg., at UV light (<abbrev xmlns:xlink="http://www.w3.org/1999/xlink" content-type="institution" xlink:title="Coll. Philippe Collet, Caen, France" xlink:type="simple">CPC</abbrev>). 1 ♂, Réserve des Nouragues, Inselberg: 5.VIII.2010, Ph. Collet leg., at UV light (<abbrev xmlns:xlink="http://www.w3.org/1999/xlink" content-type="institution" xlink:title="Coll. Philippe Collet, Caen, France" xlink:type="simple">CPC</abbrev>). 1 ♀, Réserve des Nouragues, Inselberg, <named-content xmlns:xlink="http://www.w3.org/1999/xlink" content-type="dwc:verbatimCoordinates" xlink:type="simple">4° 5’15” N, 52° 40’48” W</named-content>, 110 m: 8.VIII.2010, at UV light, Eddy Poirier leg., Chr. Gibeaux diss. prep: 7759 (<named-content xmlns:xlink="http://www.w3.org/1999/xlink" content-type="dwc:institutional_code" xlink:type="simple">MNHN</named-content>).</p></tp:treatment-sec><tp:treatment-sec sec-type="Diagnosis"><title>Diagnosis.</title><p>
            <italic><tp:taxon-name><tp:taxon-name-part taxon-name-part-type="genus">Auroriana</tp:taxon-name-part> <tp:taxon-name-part taxon-name-part-type="species">florianensis</tp:taxon-name-part></tp:taxon-name></italic> is similar to the previous species; see the diagnosis of <italic><tp:taxon-name><tp:taxon-name-part taxon-name-part-type="genus">Auroriana</tp:taxon-name-part> <tp:taxon-name-part taxon-name-part-type="species">colombiana</tp:taxon-name-part></tp:taxon-name></italic> for differentiating characters between both species. <italic><tp:taxon-name><tp:taxon-name-part taxon-name-part-type="genus">Auroriana</tp:taxon-name-part> <tp:taxon-name-part taxon-name-part-type="species">florianensis</tp:taxon-name-part></tp:taxon-name></italic> can be distinguished from <italic><tp:taxon-name><tp:taxon-name-part taxon-name-part-type="genus">Auroriana</tp:taxon-name-part> <tp:taxon-name-part taxon-name-part-type="species">gemma</tp:taxon-name-part></tp:taxon-name></italic> sp. n. by the more strongly curved forewing postmedial line, straighter forewing antemedial line, and by the more expansive pink suffusion in the postmedial region. The genitalia can also be used to differentiate the two: in <italic><tp:taxon-name><tp:taxon-name-part taxon-name-part-type="genus">Auroriana</tp:taxon-name-part> <tp:taxon-name-part taxon-name-part-type="species">florianensis</tp:taxon-name-part></tp:taxon-name></italic> the tegumen is narrower, the gnathos processes larger, with a sharp tooth basally, and the valves are bent upward, with heavier setae on the basal saccular edge. <italic><tp:taxon-name><tp:taxon-name-part taxon-name-part-type="genus">Auroriana</tp:taxon-name-part> <tp:taxon-name-part taxon-name-part-type="species">florianensis</tp:taxon-name-part></tp:taxon-name></italic> lacks the mesal valve tooth present in <italic><tp:taxon-name><tp:taxon-name-part taxon-name-part-type="genus">Auroriana</tp:taxon-name-part> <tp:taxon-name-part taxon-name-part-type="species">gemma</tp:taxon-name-part></tp:taxon-name></italic> sp. n. Finally, the phallus of <italic><tp:taxon-name><tp:taxon-name-part taxon-name-part-type="genus">Auroriana</tp:taxon-name-part> <tp:taxon-name-part taxon-name-part-type="species">florianensis</tp:taxon-name-part></tp:taxon-name></italic> is much longer than in <italic><tp:taxon-name><tp:taxon-name-part taxon-name-part-type="genus">Auroriana</tp:taxon-name-part> <tp:taxon-name-part taxon-name-part-type="species">gemma</tp:taxon-name-part></tp:taxon-name></italic> sp. n.</p></tp:treatment-sec><tp:treatment-sec sec-type="Description"><title>Description.</title><p>
            <bold>Male.</bold> <italic>Head</italic>: Pink, eyes bordered posteriorly by dark-brown scales; antenna opaque yellow; labial palpus small, dorsally with darker scales. <italic>Thorax</italic>: Pink, interspersed with beige scales, prothorax darker pink. <italic>Legs</italic>: Light pink, vestiture long, tarsus beige, tarsal spurs relatively long, finely pointed apical tips. <italic>Forewing dorsum</italic>: Forewing length: 17 mm, avg. 17 mm, n = 3, Wingspan: 32 mm. Triangular, slight inward notch at tornus, margin convex mesally. Ground color light orange brown, overall very sparsely speckled by dark petiolate scales. Antemedial line faint pink, nearly straight. Postmedial line bowed inward, dark brown, outward edge lined with pale pink, especially approaching tornus, postmedial line angled sharply towards costa immediately after passing Rs4. Antemedial area pink. Medial area lighter orange with pink suffusion. Submarginal area darker brown, marginal area with variably sized pink-gray suffusion. Discal spot a small black mark. <italic>Forewing ventrum</italic>: Similar to dorsum but ante- and postmedial lines absent, pink suffusion reduced antemedially and medially, discal mark more visible. <italic>Hindwing dorsum</italic>: Coloration as for forewing dorsum, but less pink; postmedial line lacks outer pink edging. <italic>Hindwing ventrum</italic>: Follows same pattern as forewing ventrum, but postmedial line diffuse, brown, outwardly lobed mesally. <italic>Abdomen</italic>: As for genus but coloration more beige than pink. <italic>Genitalia</italic>: (Fig. <xref ref-type="fig" rid="F7">15</xref>) n = 1. Tegumen broad, subtriangular. Vinculum somewhat rectangular. Uncus moderate length, tubular, hardly differentiated from tegumen. Gnathos as two unfused, heavily-sclerotized, somewhat triangular processes with sharp basal tooth. Simple triangular valves bent upward, narrowed distally. Base of valves with heavier, differentiated setae, heavily sclerotized lobes. Juxta fused to phallus, with wide ventral process connecting phallus to base of vinculum. Phallus elongated, curved, downturned, terminus with weak hook-like curl and heavily sclerotized forward pointing process. Base of phallus with elongated lobe. Vesica thick, bag-like. <bold>Female.</bold> <italic>Head</italic>: As for male, but antennal rami shorter. <italic>Thorax</italic>: As for male, but with more beige scales. <italic>Legs</italic>: As for male. <italic>Forewing dorsum</italic>: Forewing length: 17 mm, Wingspan: ~33.5 mm, n = 1. As for male, but broader, pink suffusions reduced, ground color more olive green than orange [possible artifact of photography]. <italic>Forewing ventrum</italic>: As for forewing dorsum but pinkish suffusions nearly absent, postmedial line absent, discal mark more pronounced. <italic>Hindwing dorsum</italic>: As for male but slightly broader, dark petiolate scales more numerous, especially antemedially. <italic>Hindwing ventrum</italic>: Following same pattern as forewing ventrum. <italic>Abdomen</italic>: As for male, but slightly broader. Sternite VIII with pair of short sclerotized bands posteriorly. <italic>Genitalia</italic>: (Figs <xref ref-type="fig" rid="F8">17</xref>, <xref ref-type="fig" rid="F9">18</xref>), n = 1. Papillae anales broad, somewhat rectangular, covered in setae, longer anteriorly. Apophyses anteriores with curved tips; apophyses posteriores robust, wide, slightly longer and broader than apophyses anteriores. Ductus bursae very long, somewhat sclerotized near ostium, ductus not differentiated from long, narrow corpus bursae. Appendix bursae present, elongate, fingerlike. Tergite VIII as narrow band with posteriorly directed mesal arc with membranous center. Lamella antevaginalis very large, broad, trapezoidal, notched mesally.</p><fig id="F7" position="float" orientation="portrait"><label>Figures 15, 16.</label><caption><p>
          <italic><tp:taxon-name><tp:taxon-name-part taxon-name-part-type="genus">Auroriana</tp:taxon-name-part></tp:taxon-name></italic> male genitalia, <bold>a</bold> ventral, <bold>b</bold> lateral, <bold>c</bold> phallus. <bold>15</bold> <italic><tp:taxon-name><tp:taxon-name-part taxon-name-part-type="genus">Auroriana</tp:taxon-name-part> <tp:taxon-name-part taxon-name-part-type="species">florianensis</tp:taxon-name-part></tp:taxon-name></italic>, French Guiana, Massif du Mitaraka, 300 m [St. Laurent diss.: 11-19-15:1] (<abbrev xmlns:xlink="http://www.w3.org/1999/xlink" content-type="institution" xlink:title="Research collection of Ryan A. St. Laurent, Ithaca, New York, USA" xlink:type="simple">RAS</abbrev>) <bold>16</bold> <italic><tp:taxon-name><tp:taxon-name-part taxon-name-part-type="genus">Auroriana</tp:taxon-name-part> <tp:taxon-name-part taxon-name-part-type="species">gemma</tp:taxon-name-part></tp:taxon-name></italic> holotype, Brazil, Santa Catarina, São Bento do Sul, Rio Natal, 550 m [C. Mielke diss.: 27.473] (<named-content xmlns:xlink="http://www.w3.org/1999/xlink" content-type="dwc:institutional_code" xlink:type="simple">DZUP</named-content>). Scale bar = 1 mm.</p></caption><graphic xmlns:xlink="http://www.w3.org/1999/xlink" xlink:href="zookeys-566-117-g007.jpg" position="float" orientation="portrait" xlink:type="simple" id="oo_78500.jpg"/></fig><fig id="F8" position="float" orientation="portrait"><label>Figure 17.</label><caption><p>
          <italic><tp:taxon-name><tp:taxon-name-part taxon-name-part-type="genus">Auroriana</tp:taxon-name-part> <tp:taxon-name-part taxon-name-part-type="species">florianensis</tp:taxon-name-part></tp:taxon-name></italic> female genitalia. French Guiana, Réserve des Nouragues, Inselberg, 110 m [C. Gibeaux diss. prep: 7759] (<named-content xmlns:xlink="http://www.w3.org/1999/xlink" content-type="dwc:institutional_code" xlink:type="simple">MNHN</named-content>). Photo courtesy of C. Gibeaux. Scale bar = 1 mm.</p></caption><graphic xmlns:xlink="http://www.w3.org/1999/xlink" xlink:href="zookeys-566-117-g008.jpg" position="float" orientation="portrait" xlink:type="simple" id="oo_78501.jpg"/></fig><fig id="F9" position="float" orientation="portrait"><label>Figure 18.</label><caption><p>
          <italic><tp:taxon-name><tp:taxon-name-part taxon-name-part-type="genus">Auroriana</tp:taxon-name-part> <tp:taxon-name-part taxon-name-part-type="species">florianensis</tp:taxon-name-part></tp:taxon-name></italic> female genitalia, detail. As for Figure <xref ref-type="fig" rid="F8">17</xref>. Scale bar = 1 mm.</p></caption><graphic xmlns:xlink="http://www.w3.org/1999/xlink" xlink:href="zookeys-566-117-g009.jpg" position="float" orientation="portrait" xlink:type="simple" id="oo_78502.jpg"/></fig><!--PageBreak--></tp:treatment-sec><tp:treatment-sec sec-type="Distribution"><title>Distribution</title><p>(Fig. <xref ref-type="fig" rid="F10">19</xref>). <italic><tp:taxon-name><tp:taxon-name-part taxon-name-part-type="genus">Auroriana</tp:taxon-name-part> <tp:taxon-name-part taxon-name-part-type="species">florianensis</tp:taxon-name-part></tp:taxon-name></italic> is so far known only from French Guiana, but is widely distributed in the region.</p><fig id="F10" position="float" orientation="portrait"><label>Figure 19.</label><caption><p>Distribution of <italic><tp:taxon-name><tp:taxon-name-part taxon-name-part-type="genus">Auroriana</tp:taxon-name-part></tp:taxon-name></italic>.</p></caption><graphic xmlns:xlink="http://www.w3.org/1999/xlink" xlink:href="zookeys-566-117-g010.jpg" position="float" orientation="portrait" xlink:type="simple" id="oo_78503.jpg"/></fig></tp:treatment-sec><tp:treatment-sec sec-type="Remarks"><title>Remarks.</title><p>At the time of its original description, <italic><tp:taxon-name><tp:taxon-name-part taxon-name-part-type="genus">Auroriana</tp:taxon-name-part> <tp:taxon-name-part taxon-name-part-type="species">florianensis</tp:taxon-name-part></tp:taxon-name></italic> was first suggested by <xref ref-type="bibr" rid="B4">Herbin (2012)</xref> to be unique among <tp:taxon-name><tp:taxon-name-part taxon-name-part-type="family">Mimallonidae</tp:taxon-name-part></tp:taxon-name> and possibly belonging to a new genus. Despite this opinion, with which we agree, Herbin placed this species in the “catch-all” genus <italic><tp:taxon-name><tp:taxon-name-part taxon-name-part-type="genus">Cicinnus</tp:taxon-name-part></tp:taxon-name></italic>, which is currently being used to subsume many newly described taxa that show no obvious generic associations (<xref ref-type="bibr" rid="B4">Herbin 2012</xref>, <xref ref-type="bibr" rid="B5">2015</xref>, <xref ref-type="bibr" rid="B6">Herbin and Mielke 2014</xref>, <xref ref-type="bibr" rid="B7">Herbin and Monzón 2015</xref>).</p><p>After reading the description of <italic><tp:taxon-name><tp:taxon-name-part taxon-name-part-type="genus">Cicinnus</tp:taxon-name-part> <tp:taxon-name-part taxon-name-part-type="species">florianensis</tp:taxon-name-part></tp:taxon-name></italic>, the first author recognized that two undescribed species under study were congeneric with <italic><tp:taxon-name><tp:taxon-name-part taxon-name-part-type="genus">Cicinnus</tp:taxon-name-part> <tp:taxon-name-part taxon-name-part-type="species">florianensis</tp:taxon-name-part></tp:taxon-name></italic>, but none of them belonged in <italic><tp:taxon-name><tp:taxon-name-part taxon-name-part-type="genus">Cicinnus</tp:taxon-name-part></tp:taxon-name></italic>. We further support <xref ref-type="bibr" rid="B4">Herbin’s (2012)</xref> original as<!--PageBreak-->sertion that <italic><tp:taxon-name><tp:taxon-name-part taxon-name-part-type="genus">Cicinnus</tp:taxon-name-part> <tp:taxon-name-part taxon-name-part-type="species">florianensis</tp:taxon-name-part></tp:taxon-name></italic> belonged to a new genus. This realization was solidified when genitalia dissections revealed that the characters previously thought wholly unique to <italic><tp:taxon-name><tp:taxon-name-part taxon-name-part-type="genus">Auroriana</tp:taxon-name-part> <tp:taxon-name-part taxon-name-part-type="species">florianensis</tp:taxon-name-part></tp:taxon-name></italic> were indeed shared with both <italic><tp:taxon-name><tp:taxon-name-part taxon-name-part-type="genus">Auroriana</tp:taxon-name-part> <tp:taxon-name-part taxon-name-part-type="species">gemma</tp:taxon-name-part></tp:taxon-name></italic> sp. n. and <italic><tp:taxon-name><tp:taxon-name-part taxon-name-part-type="genus">Auroriana</tp:taxon-name-part> <tp:taxon-name-part taxon-name-part-type="species">colombiana</tp:taxon-name-part></tp:taxon-name></italic>, and with no other described <tp:taxon-name><tp:taxon-name-part taxon-name-part-type="family">Mimallonidae</tp:taxon-name-part></tp:taxon-name>.</p><p>Until now, <italic><tp:taxon-name><tp:taxon-name-part taxon-name-part-type="genus">Auroriana</tp:taxon-name-part> <tp:taxon-name-part taxon-name-part-type="species">florianensis</tp:taxon-name-part></tp:taxon-name></italic> was only known from the holotype male. The female and its genitalia are figured for the first time. Additional distributional and temporal data are presented for this species.</p><p>The apparent rarity of <italic><tp:taxon-name><tp:taxon-name-part taxon-name-part-type="genus">Auroriana</tp:taxon-name-part> <tp:taxon-name-part taxon-name-part-type="species">florianensis</tp:taxon-name-part></tp:taxon-name></italic> is noteworthy, especially considering that this species is known from only five males and one female, despite intensive collecting ef<!--PageBreak-->forts in French Guiana. All specimens were collected in the dry season, the last days of July until late August, displaying a rather restricted flight period of less than a month. However, there are less collecting efforts during the dry season (C. G. Mielke pers. obs.), thus it is not possible to determine if the few records are due to this season being poorly collected or true rarity of the species.</p></tp:treatment-sec><tp:treatment-sec><!--Section generated to contain objects referenced in tp:taxon-treatment.--><fig id="F5" position="float" orientation="portrait"><label>Figures 8–12.</label><caption><p>
          <italic><tp:taxon-name><tp:taxon-name-part taxon-name-part-type="genus">Auroriana</tp:taxon-name-part></tp:taxon-name></italic> adults, <bold>a</bold> recto, <bold>b</bold> verso. <bold>8</bold> <italic><tp:taxon-name><tp:taxon-name-part taxon-name-part-type="genus">Auroriana</tp:taxon-name-part> <tp:taxon-name-part taxon-name-part-type="species">colombiana</tp:taxon-name-part></tp:taxon-name></italic> holotype ♂, Colombia, Meta, Río Negro, 800 m (<abbrev xmlns:xlink="http://www.w3.org/1999/xlink" content-type="institution" xlink:title="The Natural History Museum statutorily British Museum Natural History, London, U.K." xlink:type="simple">BMNH</abbrev>) <bold>9</bold> <italic><tp:taxon-name><tp:taxon-name-part taxon-name-part-type="genus">Auroriana</tp:taxon-name-part> <tp:taxon-name-part taxon-name-part-type="species">florianensis</tp:taxon-name-part></tp:taxon-name></italic> holotype ♂, French Guiana, Piste du Dégrad Florian, PK 12 [photo courtesy of <named-content xmlns:xlink="http://www.w3.org/1999/xlink" content-type="dwc:institutional_code" xlink:type="simple">MNHN</named-content>] (<named-content xmlns:xlink="http://www.w3.org/1999/xlink" content-type="dwc:institutional_code" xlink:type="simple">MNHN</named-content>) <bold>10</bold> <italic><tp:taxon-name><tp:taxon-name-part taxon-name-part-type="genus">Auroriana</tp:taxon-name-part> <tp:taxon-name-part taxon-name-part-type="species">florianensis</tp:taxon-name-part></tp:taxon-name></italic> ♂, French Guiana, St. Jean du Maroni, Plateau des Mines, PK 1.3 [photo courtesy of <named-content xmlns:xlink="http://www.w3.org/1999/xlink" content-type="dwc:institutional_code" xlink:type="simple">MNHN</named-content>] (<named-content xmlns:xlink="http://www.w3.org/1999/xlink" content-type="dwc:institutional_code" xlink:type="simple">MNHN</named-content>) <bold>11</bold> <italic><tp:taxon-name><tp:taxon-name-part taxon-name-part-type="genus">Auroriana</tp:taxon-name-part> <tp:taxon-name-part taxon-name-part-type="species">florianensis</tp:taxon-name-part></tp:taxon-name></italic> ♀, French Guiana, Réserve des Nouragues, Inselberg [photo courtesy of <abbrev xmlns:xlink="http://www.w3.org/1999/xlink" content-type="institution" xlink:title="Coll. Philippe Collet, Caen, France" xlink:type="simple">CPC</abbrev>] (<named-content xmlns:xlink="http://www.w3.org/1999/xlink" content-type="dwc:institutional_code" xlink:type="simple">MNHN</named-content>) <bold>12</bold> <italic><tp:taxon-name><tp:taxon-name-part taxon-name-part-type="genus">Auroriana</tp:taxon-name-part> <tp:taxon-name-part taxon-name-part-type="species">gemma</tp:taxon-name-part></tp:taxon-name></italic> holotype ♂, Brazil, Santa Catarina, São Bento do Sul, Rio Natal, 550 m (<named-content xmlns:xlink="http://www.w3.org/1999/xlink" content-type="dwc:institutional_code" xlink:type="simple">DZUP</named-content>). Scale bar = 1 cm.</p></caption><graphic xmlns:xlink="http://www.w3.org/1999/xlink" xlink:href="zookeys-566-117-g005.jpg" position="float" orientation="portrait" xlink:type="simple" id="oo_78498.jpg"/></fig></tp:treatment-sec><ref-list><ref id="B4"><mixed-citation xmlns:xlink="http://www.w3.org/1999/xlink" xlink:type="simple">
          <person-group><name name-style="western"><surname>Herbin</surname><given-names>D</given-names></name></person-group> (<year>2012</year>) <article-title>Descriptions of a new genus and ten new species of <tp:taxon-name><tp:taxon-name-part taxon-name-part-type="family">Mimallonidae</tp:taxon-name-part></tp:taxon-name> (<tp:taxon-name><tp:taxon-name-part taxon-name-part-type="order">Lepidoptera</tp:taxon-name-part></tp:taxon-name>: <tp:taxon-name><tp:taxon-name-part taxon-name-part-type="superfamily">Mimallonoidea</tp:taxon-name-part></tp:taxon-name>).</article-title> <source>The European Entomologist</source> <volume>4</volume>(<issue>1</issue>): <fpage>1</fpage>–<lpage>31</lpage>.</mixed-citation></ref><ref id="B5"><mixed-citation xmlns:xlink="http://www.w3.org/1999/xlink" xlink:type="simple">
          <person-group><name name-style="western"><surname>Herbin</surname><given-names>D</given-names></name></person-group> (<year>2015</year>) <article-title>Description de nouvelles espèces d’Hétérocères de Guyane française avec notes taxinomiques (<tp:taxon-name><tp:taxon-name-part taxon-name-part-type="order">Lepidoptera</tp:taxon-name-part></tp:taxon-name> <tp:taxon-name><tp:taxon-name-part taxon-name-part-type="family">Mimallonidae</tp:taxon-name-part></tp:taxon-name> et <tp:taxon-name><tp:taxon-name-part taxon-name-part-type="family">Apatelodidae</tp:taxon-name-part></tp:taxon-name>).</article-title> <source>Antenor</source> <volume>2</volume>(<issue>1</issue>): <fpage>81</fpage>–<lpage>105</lpage>.</mixed-citation></ref><ref id="B6"><mixed-citation xmlns:xlink="http://www.w3.org/1999/xlink" xlink:type="simple">
          <person-group><name name-style="western"><surname>Herbin</surname><given-names>D</given-names></name><name name-style="western"><surname>Mielke</surname><given-names>CG</given-names></name></person-group> (<year>2014</year>) <article-title>Preliminary list of <tp:taxon-name><tp:taxon-name-part taxon-name-part-type="family">Mimallonidae</tp:taxon-name-part></tp:taxon-name> from Feira Nova do Maranhão, Maranhão, northern Brazil with descriptions of some new species (<tp:taxon-name><tp:taxon-name-part taxon-name-part-type="order">Lepidoptera</tp:taxon-name-part></tp:taxon-name> <tp:taxon-name><tp:taxon-name-part taxon-name-part-type="suborder">Heterocera</tp:taxon-name-part></tp:taxon-name> <tp:taxon-name><tp:taxon-name-part taxon-name-part-type="superfamily">Mimallonoidea</tp:taxon-name-part></tp:taxon-name>).</article-title> <source>Antenor</source> <volume>1</volume>(<issue>2</issue>): <fpage>130</fpage>–<lpage>152</lpage>.</mixed-citation></ref><ref id="B7"><mixed-citation xmlns:xlink="http://www.w3.org/1999/xlink" xlink:type="simple">
          <person-group><name name-style="western"><surname>Herbin</surname><given-names>D</given-names></name><name name-style="western"><surname>Monzón</surname><given-names>Sierra J</given-names></name></person-group> (<year>2015</year>) <article-title>Description of four new species of <tp:taxon-name><tp:taxon-name-part taxon-name-part-type="family">Mimallonidae</tp:taxon-name-part></tp:taxon-name> and four new species of <tp:taxon-name><tp:taxon-name-part taxon-name-part-type="family">Apatelodidae</tp:taxon-name-part></tp:taxon-name> from the El Mirador Basin in northern Guatemala.</article-title> <source>Antenor</source> <volume>2</volume>(<issue>2</issue>): <fpage>176</fpage>–<lpage>197</lpage>.</mixed-citation></ref></ref-list></tp:taxon-treatment>
