# Supplementary material for: Three new genera of Neotropical Mimallonidae (Lepidoptera, Mimallonoidea, Mimallonidae) with descriptions of three new species
Source: Zookeys. 2016 Feb 18;(566):117–43. doi: 10.3897/zookeys.566.7344 (PMC4797205; doi:10.3897/zookeys.566.7344)
Supplement: XML Treatment for Micrallo minutus [file zookeys.566.7344-treatment8.xml]

<!DOCTYPE tp:taxon-treatment
  PUBLIC "-//TaxonX//DTD Taxonomic Treatment Publishing DTD v0 20100105//EN" "tax-treatment-NSO.dtd">
<tp:taxon-treatment xmlns:tp="http://www.plazi.org/taxpub"><tp:treatment-meta><kwd-group><label>Taxon classification</label><kwd><named-content content-type="kingdom">Animalia</named-content></kwd><kwd><named-content content-type="order">Lepidoptera</named-content></kwd><kwd><named-content content-type="family">Mimallonidae</named-content></kwd></kwd-group><mixed-citation publication-type="journal"><person-group><name><surname>St. Laurent</surname><given-names>Ryan A.</given-names></name><name><surname>Mielke</surname><given-names>Carlos G. C.</given-names></name></person-group><article-title>Three new genera of Neotropical <tp:taxon-name><tp:taxon-name-part taxon-name-part-type="family">Mimallonidae</tp:taxon-name-part></tp:taxon-name> (<tp:taxon-name><tp:taxon-name-part taxon-name-part-type="order">Lepidoptera</tp:taxon-name-part></tp:taxon-name>, <tp:taxon-name><tp:taxon-name-part taxon-name-part-type="superfamily">Mimallonoidea</tp:taxon-name-part></tp:taxon-name>, <tp:taxon-name><tp:taxon-name-part taxon-name-part-type="family">Mimallonidae</tp:taxon-name-part></tp:taxon-name>) with descriptions of three new species</article-title><source>Zookeys</source><day>18</day><month>2</month><year>2016</year><volume>2016</volume><issue>566</issue><fpage>117</fpage><lpage>143</lpage><pub-id pub-id-type="doi">10.3897/zookeys.566.7344</pub-id></mixed-citation></tp:treatment-meta><tp:nomenclature><tp:taxon-name>
            <tp:taxon-name-part taxon-name-part-type="genus">Micrallo</tp:taxon-name-part>
            <tp:taxon-name-part taxon-name-part-type="species">minutus</tp:taxon-name-part>
            <object-id xmlns:xlink="http://www.w3.org/1999/xlink" content-type="zoobank" xlink:type="simple">http://zoobank.org/B04B1CB2-8C94-4323-AD47-13A6A4404975</object-id>
          </tp:taxon-name><tp:taxon-authority>St Laurent &amp; C. Mielke</tp:taxon-authority><tp:taxon-status xmlns:xlink="http://www.w3.org/1999/xlink" xlink:type="simple">sp. n.</tp:taxon-status><xref ref-type="fig" rid="F11">Figs 20–21</xref><xref ref-type="fig" rid="F12">, 22</xref><xref ref-type="fig" rid="F13">, 23, 24</xref><xref ref-type="fig" rid="F14">, 25</xref></tp:nomenclature><tp:treatment-sec sec-type="type material"><title>Type material.</title><p>
            <bold>Holotype</bold>, ♂: BRASIL: PI [Piauí], Oeiras. 200 m, 12.iv.1994, V.O. Becker Col/ Col. Becker 92248/ <named-content xmlns:xlink="http://www.w3.org/1999/xlink" content-type="dwc:institutional_code" xlink:type="simple">USNM</named-content>-Mimal: 2376/ St. Laurent diss.: 10-21-15:1/ DZ 32.730/ HOLOTYPE male <italic><tp:taxon-name><tp:taxon-name-part taxon-name-part-type="genus">Micrallo</tp:taxon-name-part> <tp:taxon-name-part taxon-name-part-type="species">minutus</tp:taxon-name-part></tp:taxon-name></italic> St Laurent and C. Mielke, 2016 [handwritten red label]/ (ex. <named-content xmlns:xlink="http://www.w3.org/1999/xlink" content-type="dwc:institutional_code" xlink:type="simple">USNM</named-content>, to be deposited in <named-content xmlns:xlink="http://www.w3.org/1999/xlink" content-type="dwc:institutional_code" xlink:type="simple">DZUP</named-content>). Type locality: Brazil: Piauí: Oeiras.</p><p>
            <bold>Paratype</bold>, 1 ♀: <bold>BRAZIL: Piauí</bold>: Oeiras, 200 m: 12.IV.1994, V.O. Becker Col., Col. Becker 92248, <named-content xmlns:xlink="http://www.w3.org/1999/xlink" content-type="dwc:institutional_code" xlink:type="simple">USNM</named-content>-Mimal: 2377, St. Laurent diss.: 10-21-15:2 (<named-content xmlns:xlink="http://www.w3.org/1999/xlink" content-type="dwc:institutional_code" xlink:type="simple">USNM</named-content>). <!--PageBreak-->Paratype with the following yellow label: PARATYPE female <italic><tp:taxon-name><tp:taxon-name-part taxon-name-part-type="genus">Micrallo</tp:taxon-name-part> <tp:taxon-name-part taxon-name-part-type="species">minutus</tp:taxon-name-part></tp:taxon-name></italic> St Laurent and C. Mielke, 2016.</p></tp:treatment-sec><tp:treatment-sec sec-type="Diagnosis"><title>Diagnosis.</title><p>See genus diagnosis.</p></tp:treatment-sec><tp:treatment-sec sec-type="Description"><title>Description.</title><p>See genus description.</p></tp:treatment-sec><tp:treatment-sec sec-type="Distribution"><title>Distribution</title><p>(Fig. <xref ref-type="fig" rid="F14">25</xref>). The unique species in the genus <italic><tp:taxon-name><tp:taxon-name-part taxon-name-part-type="genus">Micrallo</tp:taxon-name-part></tp:taxon-name></italic> is so far known only from the type locality at Oeiras, Piauí, Brazil. This location is interesting because it lies on the edge of both Cerrado and Caatinga biomes (<xref ref-type="bibr" rid="B8">IBGE 2004</xref>).</p><fig id="F14" position="float" orientation="portrait"><label>Figure 25.</label><caption><p>Distribution of <italic><tp:taxon-name><tp:taxon-name-part taxon-name-part-type="genus">Micrallo</tp:taxon-name-part> <tp:taxon-name-part taxon-name-part-type="species">minutus</tp:taxon-name-part></tp:taxon-name></italic>.</p></caption><graphic xmlns:xlink="http://www.w3.org/1999/xlink" xlink:href="zookeys-566-117-g014.jpg" position="float" orientation="portrait" xlink:type="simple" id="oo_78509.jpg"/></fig></tp:treatment-sec><tp:treatment-sec sec-type="Etymology"><title>Etymology.</title><p>
            <italic><tp:taxon-name><tp:taxon-name-part taxon-name-part-type="genus">Micrallo</tp:taxon-name-part> <tp:taxon-name-part taxon-name-part-type="species">minutus</tp:taxon-name-part></tp:taxon-name></italic> is named for its minute (<italic>minutus</italic> Latin) size, making it one of the smallest described species in the family.</p><!--PageBreak--></tp:treatment-sec><tp:treatment-sec sec-type="Remarks"><title>Remarks.</title><p>Due to the interesting habitat at the type locality of <italic><tp:taxon-name><tp:taxon-name-part taxon-name-part-type="genus">Micrallo</tp:taxon-name-part> <tp:taxon-name-part taxon-name-part-type="species">minutus</tp:taxon-name-part></tp:taxon-name></italic>, it is not surprising that this taxon represents a previously undescribed species in a new genus. Both Caatinga and Cerrado biomes are incredibly undersampled (C. G. Mielke &amp; R. A. St. Laurent pers. obs.), with the latter biome recently proven to support many new and endemic <tp:taxon-name><tp:taxon-name-part taxon-name-part-type="family">Mimallonidae</tp:taxon-name-part></tp:taxon-name> species (<xref ref-type="bibr" rid="B6">Herbin and Mielke 2014</xref>). As of yet, no study has been published to determine the degree of <tp:taxon-name><tp:taxon-name-part taxon-name-part-type="family">Mimallonidae</tp:taxon-name-part></tp:taxon-name> endemism to Caatinga.</p><p>The highly specialized genitalia in both sexes are unique among <tp:taxon-name><tp:taxon-name-part taxon-name-part-type="family">Mimallonidae</tp:taxon-name-part></tp:taxon-name>. The complicated male genitalia bear two pouches on either side of the semi-membranous valves that contain many thick, specialized setae that are prone to falling out when the genitalia are examined. The female, likewise has rather complicated genitalia for female <tp:taxon-name><tp:taxon-name-part taxon-name-part-type="family">Mimallonidae</tp:taxon-name-part></tp:taxon-name>, and also has specialized pouches, one on each lateral side of the papillae anales. In the single available female specimen, the right (when viewed ventrally) pouch contained an abundance of the same setae, the pouch was so completely filled that many of the setae are extending outside the pouch. See Fig. <xref ref-type="fig" rid="F13">23</xref> for the genitalia before extension of the final abdominal segment. After extension (Fig. <xref ref-type="fig" rid="F13">24</xref>), most of the setae were expelled from the pouch. Close examination shows that the female genitalia are not asymmetrical, but that the second pouch was simply never filled with setae, or if it did contain setae at one time, they were completely lost before our examination. It is possible that these setae have characteristics pertinent to copulation, although we are unable to determine their <!--PageBreak-->exact purpose. It is interesting that only one pouch was filled, suggesting that females of <italic><tp:taxon-name><tp:taxon-name-part taxon-name-part-type="genus">Micrallo</tp:taxon-name-part> <tp:taxon-name-part taxon-name-part-type="species">minutus</tp:taxon-name-part></tp:taxon-name></italic> are capable of mating two or more times. Perhaps even more intriguing is the fact that males may be able to fill only one female pouch at a time, despite possessing two complimentary pouches of their own on either side of the genital capsule.</p></tp:treatment-sec><tp:treatment-sec><!--Section generated to contain objects referenced in tp:taxon-treatment.--><fig id="F11" position="float" orientation="portrait"><label>Figure 20, 21.</label><caption><p>
          <italic><tp:taxon-name><tp:taxon-name-part taxon-name-part-type="genus">Micrallo</tp:taxon-name-part> <tp:taxon-name-part taxon-name-part-type="species">minutus</tp:taxon-name-part></tp:taxon-name></italic> adults, <bold>a</bold> dorsal, <bold>b</bold> ventral. <bold>20</bold> Holotype ♂, Brazil, Piauí, Oeiras, 200 m (<named-content xmlns:xlink="http://www.w3.org/1999/xlink" content-type="dwc:institutional_code" xlink:type="simple">DZUP</named-content>) <bold>21</bold> Paratype ♀, Brazil, Piauí, Oeiras, 200 m (<named-content xmlns:xlink="http://www.w3.org/1999/xlink" content-type="dwc:institutional_code" xlink:type="simple">USNM</named-content>). Scale bar = 1 cm.</p></caption><graphic xmlns:xlink="http://www.w3.org/1999/xlink" xlink:href="zookeys-566-117-g011.jpg" position="float" orientation="portrait" xlink:type="simple" id="oo_78506.jpg"/></fig><fig id="F12" position="float" orientation="portrait"><label>Figure 22.</label><caption><p>
          <italic><tp:taxon-name><tp:taxon-name-part taxon-name-part-type="genus">Micrallo</tp:taxon-name-part> <tp:taxon-name-part taxon-name-part-type="species">minutus</tp:taxon-name-part></tp:taxon-name></italic> male genitalia, <bold>a</bold> ventral, <bold>b</bold> lateral, <bold>c</bold> phallus. Holotype ♂, Brazil, Piauí, Oeiras, 200 m [St. Laurent diss.: 10-21-15:1] (<named-content xmlns:xlink="http://www.w3.org/1999/xlink" content-type="dwc:institutional_code" xlink:type="simple">DZUP</named-content>). Scale bar = 1 mm.</p></caption><graphic xmlns:xlink="http://www.w3.org/1999/xlink" xlink:href="zookeys-566-117-g012.jpg" position="float" orientation="portrait" xlink:type="simple" id="oo_78507.jpg"/></fig><fig id="F13" position="float" orientation="portrait"><label>Figure 23, 24.</label><caption><p>
          <italic><tp:taxon-name><tp:taxon-name-part taxon-name-part-type="genus">Micrallo</tp:taxon-name-part> <tp:taxon-name-part taxon-name-part-type="species">minutus</tp:taxon-name-part></tp:taxon-name></italic> female genitalia, <bold>a</bold> ventral, <bold>b</bold> dorsal. <bold>23</bold> Paratype ♀, Brazil, Piauí, Oeiras, 200 m, before extension [St. Laurent diss.: 10-21-15:2] (<named-content xmlns:xlink="http://www.w3.org/1999/xlink" content-type="dwc:institutional_code" xlink:type="simple">USNM</named-content>) <bold>24</bold> As for Figure <xref ref-type="fig" rid="F13">23</xref>, after extension. Scale bar = 1 mm.</p></caption><graphic xmlns:xlink="http://www.w3.org/1999/xlink" xlink:href="zookeys-566-117-g013.jpg" position="float" orientation="portrait" xlink:type="simple" id="oo_78508.jpg"/></fig></tp:treatment-sec><ref-list><ref id="B8"><mixed-citation xmlns:xlink="http://www.w3.org/1999/xlink" xlink:type="simple">
          <institution xlink:type="simple">IBGE</institution> (<year>2004</year>) <source>Mapa de Biomas e de Vegetação</source>. <publisher-name>Instituto Brasileiro de Geografia e Estatística</publisher-name>. <ext-link xlink:type="simple" ext-link-type="uri" xlink:href="http://www.ibge.gov.br/home/presidencia/noticias/21052004biomashtml.shtm">http://www.ibge.gov.br/home/presidencia/noticias/21052004biomashtml.shtm</ext-link> [<date-in-citation content-type="access-date">10/25/2014</date-in-citation>]</mixed-citation></ref><ref id="B6"><mixed-citation xmlns:xlink="http://www.w3.org/1999/xlink" xlink:type="simple">
          <person-group><name name-style="western"><surname>Herbin</surname><given-names>D</given-names></name><name name-style="western"><surname>Mielke</surname><given-names>CG</given-names></name></person-group> (<year>2014</year>) <article-title>Preliminary list of <tp:taxon-name><tp:taxon-name-part taxon-name-part-type="family">Mimallonidae</tp:taxon-name-part></tp:taxon-name> from Feira Nova do Maranhão, Maranhão, northern Brazil with descriptions of some new species (<tp:taxon-name><tp:taxon-name-part taxon-name-part-type="order">Lepidoptera</tp:taxon-name-part></tp:taxon-name> <tp:taxon-name><tp:taxon-name-part taxon-name-part-type="suborder">Heterocera</tp:taxon-name-part></tp:taxon-name> <tp:taxon-name><tp:taxon-name-part taxon-name-part-type="superfamily">Mimallonoidea</tp:taxon-name-part></tp:taxon-name>).</article-title> <source>Antenor</source> <volume>1</volume>(<issue>2</issue>): <fpage>130</fpage>–<lpage>152</lpage>.</mixed-citation></ref></ref-list></tp:taxon-treatment>
